# Supplementary material for: Identification of driver copy number alterations in diverse cancer types and application in drug repositioning
Source: Mol Oncol. 2017 Aug 3;11(10):1459–74. doi: 10.1002/1878-0261.12112 (PMC5623819; doi:10.1002/1878-0261.12112)
Supplement: Supplementary file 1 — Table S1. Statistics of samples in 18 cancer types. [file MOL2-11-1459-s001.xlsx]

## Sheet: Table S1
	Table S1. Statistics of samples in 18 cancer types.
	Cancer Name#	Gene Expression	LncRNA Expression	MiRNA Expression	Copy Number Profile	Mutation Profile
	BLCA	427	252	429	408	396
	BRCA	1212	837	1189	1080	982
	CESC	309	196	312	295	194
	COAD	500	157	407	452	367
	GBM	166	154	NA*	580	290
	HNSC	566	426	569	522	512
	KIRC	606	448	588	528	451
	KIRP	323	198	326	288	282
	LGG	530	486	526	513	530
	LIHC	423	200	424	370	373
	LUAD	576	488	561	516	543
	LUSC	552	220	523	501	178
	OV	307	412	461	579	469
	PRAD	550	374	547	492	499
	READ	177	71	144	165	122
	SKCM	473	226	452	471	368
	STAD	450	285	477	441	395
	UCEC	581	316	572	539	248
	Total	8728	5746	8507	8740	7199
	* No miRNA expression profiles for GBM are available.
	# The full name for each cancer type is available in the Supplementary Figure S1.
