# Supplementary material for: Identification of driver copy number alterations in diverse cancer types and application in drug repositioning
Source: Mol Oncol. 2017 Aug 3;11(10):1459–74. doi: 10.1002/1878-0261.12112 (PMC5623819; doi:10.1002/1878-0261.12112)
Supplement: Supplementary file 2 — Table S2. Statistics of driver identification in each step. [file MOL2-11-1459-s002.xlsx]

## Sheet: Table S2 
	Table S2. Statistics of driver identification in each step
		Raw peak and peak gene number						Step 1-consistent gene			Step 2-peak DEGs			Step 3-consistent gene correlate with DEGs			Step 4-driver gene
	cancer_name	peak_num_total	peak_amp	peak_del	peak_total_genes	peak_amp_gene	peak_del_gene	total_peak_consis_genes	consis_amp_gene	consis_del_gene	total_peak_diff_num	amp_peak_num_diff	del_peak_num_diff	total_cor_gene_num	cor_diff_amp_gene	cor_diff_del_gene	driver_total	driver_amp	driver_del
	BLCA	71	32	39	4398	1098	3302	1663	510	1153	70	32	38	1663	510	1153	56	13	43
	BRCA	78	31	47	5127	957	4171	2800	596	2204	78	31	47	2800	596	2204	305	51	254
	CESC	60	29	31	6426	1545	4881	2383	642	1741	58	28	30	2383	642	1741	23	4	19
	COAD	61	20	41	3076	425	2656	766	174	592	60	20	40	766	174	592	60	15	45
	GBM	59	22	37	3907	453	3457	711	104	607	57	21	36	711	104	607	5	0	5
	HNSC	81	31	50	4228	895	3362	1626	396	1230	79	30	49	1626	396	1230	85	14	71
	KIRC	41	9	32	5849	2184	3831	2782	887	1895	41	9	32	2782	887	1895	134	34	100
	KIRP	17	2	15	3185	68	3117	943	45	898	17	2	15	943	45	898	26	3	23
	LGG	48	18	30	4276	1165	3111	1899	551	1348	48	18	30	1899	551	1348	103	14	89
	LIHC	67	32	35	7524	4539	3406	2357	1269	1088	67	32	35	2357	1269	1088	118	77	41
	LUAD	71	30	41	7012	1228	5809	3281	658	2623	71	30	41	3281	658	2623	145	17	128
	LUSC	87	33	54	5805	1533	4418	2507	717	1790	87	33	54	2507	717	1790	175	61	115
	OV	76	34	42	3694	730	2977	2048	446	1602	75	34	41	2048	446	1602	28	7	21
	PRAD	57	22	35	4141	1977	2224	1357	656	701	57	22	35	1357	656	701	58	13	45
	READ	51	16	35	5644	958	4690	1430	295	1135	47	16	31	1430	295	1135	23	6	17
	SKCM	53	17	36	6580	1595	4986	2718	744	1974	53	17	36	2718	744	1974	63	25	38
	STAD	86	32	54	3914	862	3054	1307	382	925	85	32	53	1307	382	925	51	19	32
	UCEC	96	52	44	3460	764	2750	1210	315	895	96	52	44	1210	315	895	58	12	46
	colnames	elaboration
	cancer_name	Cancer name. The full name for each cancer is presented in Figure 2B
	peak_num_total	Number of peak region identified by GISTIC2.0
	peak_amp	Number of amplification peak region identified by GISTIC2.0
	peak_del	Number of deletion peak region identified by GISTIC2.0
	peak_total_genes	Number of genes in peak region
	peak_amp_gene	Number of mplified genes in peak region
	peak_del_gene	Number of deleted gene in peak region
	total_peak_consis_genes	Number of genes whose expression are consistent with SNCAs
	consis_amp_gene	Number of amplified genes whose expression are consistent with SNCAs
	consis_del_gene	Number of deleted genes whose expression are consistent with SNCAs
	total_peak_diff_num	Number of peak regions that have differentially expressed genes
	amp_peak_num_diff	Number of amplified peak regions that have differentially expressed genes
	del_peak_num_diff	Number of deleted peaks that have differentially expressed genes
	total_cor_gene_num	Number of genes in peak regions that have correlated differentially expressed genes
	cor_diff_amp_gene	Number of amplified genes that had correlated differentially expressed genes
	cor_diff_del_gene	Number of deleted genes that have correlated differentially expressed genes
	driver_total	Number of drivers
	driver_amp	Number of amplified drivers
	driver_del	Number of deleted drivers
