# Supplementary material for: Identification of driver copy number alterations in diverse cancer types and application in drug repositioning
Source: Mol Oncol. 2017 Aug 3;11(10):1459–74. doi: 10.1002/1878-0261.12112 (PMC5623819; doi:10.1002/1878-0261.12112)
Supplement: Supplementary file 3 — Table S3. Drivers in each cancer. [file MOL2-11-1459-s003.xlsx]

## Sheet: Table S2
	Table S3. Drivers in each cancer.
	peak_ID	peak_name	gene_ID	gene_symbol	gene_type	is_census	hypergeometric_test_p_value#	is_driver	degree	Betweenness_Centrality	ka_ks_ratio	mutation_rate	cn_change_frequence_amp_0.25/del_0.25	cn_change_frequence_amp_0.25/del_0.3	cn_change_frequence_amp_0.25/del_0.4	cn_change_frequence_amp_0.25/del_0.5	cn_change_frequence_amp_0.25/del_0.6	cn_change_frequence_amp_0.25/del_0.7	cn_change_frequence_amp_0.25/del_0.75
	# p value was calculated by hypergeometric model and p<0.05 was set as a cutoff.
	colnames	elaboration
	peak_ID	peak ID sets detected by GISTIC method
	peak_name	peak name that points to the chromosome position of the peak region
	gene_ID	gene entrez ID
	gene_symbol	gene symbol
	gene_type	gene type
	is_census	1 represents census gene and 0 represents not
	hypergeometric_test_p_value	p value of hypergeometric test
	is_driver	1 represents driver and 0 represents non-driver
	degree	degree in PPI network;only protein coding genes were calculated
	Betweenness_Centrality	betweenness Centrality in PPI network;only protein coding genes were calculated
	ka_ks_ratio	ka/ks value;only protein coding genes were calculated
	mutation_rate	mutation rate;only protein coding genes were calculated
	cn_change_frequence_amp_0.25/del_0.25	gene copy number alteration frequence with amplification threshold of 0.25 and deletion threshold of -0.25
	cn_change_frequence_amp_0.25/del_0.3	gene copy number alteration frequence with amplification threshold of 0.25 and deletion threshold of -0.3
	cn_change_frequence_amp_0.25/del_0.4	gene copy number alteration frequence with amplification threshold of 0.25 and deletion threshold of -0.4
	cn_change_frequence_amp_0.25/del_0.5	gene copy number alteration frequence with amplification threshold of 0.25 and deletion threshold of -0.5
	cn_change_frequence_amp_0.25/del_0.6	gene copy number alteration frequence with amplification threshold of 0.25 and deletion threshold of -0.6
	cn_change_frequence_amp_0.25/del_0.7	gene copy number alteration frequence with amplification threshold of 0.25 and deletion threshold of -0.7
	cn_change_frequence_amp_0.25/del_0.75	gene copy number alteration frequence with amplification threshold of 0.25 and deletion threshold of -0.75

## Sheet: BLCA
Drivers in BLCA
peak_ID	peak_name	gene_ID	gene_symbol	gene_type	is_census	hypergeometric_test_p_value	is_driver	degree	Betweenness_Centrality	ka_ks_ratio	mutation_rate	cn_change_ratio_amp_0.25/del_0.25	cn_change_ratio_amp_0.25/del_0.3	cn_change_ratio_amp_0.25/del_0.4	cn_change_ratio_amp_0.25/del_0.5	cn_change_ratio_amp_0.25/del_0.6	cn_change_ratio_amp_0.25/del_0.7	cn_change_ratio_amp_0.25/del_0.75
Deletion Peak 5 - CN values	2q37.1	4735	2017-09-02	protein-coding	0	0.000138709	1	209	0.00010695	0.0106752	0.00252525	0.389706	0.357843	0.27451	0.183824	0.129902	0.0857843	0.0661765
Amplification Peak 6 - CN values	3q26.33	5984	RFC4	protein-coding	0	0.000329264	1	342	6.908e-05	0.0761146	0.020202	0.406863	0.406863	0.406863	0.406863	0.406863	0.406863	0.406863
Deletion Peak 12 - CN values	5q34	23291	FBXW11	protein-coding	0	0.000378568	1	392	0.0005741	0.00892788	0.00252525	0.367647	0.308824	0.213235	0.125	0.0833333	0.0465686	0.0343137
Deletion Peak 12 - CN values	5q34	9260	PDLIM7	protein-coding	0	0.000439918	1	115	0.00016253	0.0527927	0.00252525	0.367647	0.308824	0.213235	0.125	0.0833333	0.0465686	0.0343137
Amplification Peak 6 - CN values	3q26.33	84984	CEP19	protein-coding	0	0.000875575	1	104	4.372e-05	0.0736682	0.00505051	0.406863	0.406863	0.406863	0.406863	0.406863	0.406863	0.406863
Amplification Peak 23 - CN values	12q15	10576	CCT2	protein-coding	0	0.000875575	1	586	0.00043684	0.0205419	0.010101	0.210784	0.210784	0.210784	0.210784	0.210784	0.210784	0.210784
Deletion Peak 5 - CN values	2q37.1	5133	PDCD1	protein-coding	0	0.00104331	1	43	2.4e-07	0.389674	0.00757576	0.389706	0.357843	0.27451	0.183824	0.129902	0.0857843	0.0661765
Deletion Peak 12 - CN values	5q34	3937	LCP2	protein-coding	0	0.00125124	1	212	8.567e-05	0.121371	0.0126263	0.367647	0.308824	0.213235	0.125	0.0833333	0.0465686	0.0343137
Deletion Peak 23 - CN values	10q23.31	5728	PTEN	protein-coding	1	0.00129478	1	272	0.00042351	0.00481439	0.0328283	0.308824	0.279412	0.203431	0.129902	0.0808824	0.0465686	0.0392157
Amplification Peak 5 - CN values	3p25.2	5468	PPARG	protein-coding	1	0.00252823	1	215	0.00027002	0.0320704	0.0328283	0.365196	0.365196	0.365196	0.365196	0.365196	0.365196	0.365196
Deletion Peak 28 - CN values	14q12	25831	HECTD1	protein-coding	0	0.00257503	1	41	3.652e-05	0.0114117	0.0580808	0.210784	0.178922	0.120098	0.0808824	0.0514706	0.0343137	0.0220588
Deletion Peak 30 - CN values	14q32.31	7187	TRAF3	protein-coding	0	0.00257503	1	150	0.00019009	0.0255593	0.00505051	0.218137	0.186275	0.115196	0.0833333	0.0490196	0.0269608	0.0196078
Deletion Peak 15 - CN values	6q27	6950	TCP1	protein-coding	0	0.0026542	1	508	0.00034149	0.0372701	0.010101	0.335784	0.279412	0.169118	0.120098	0.0735294	0.0416667	0.0294118
Deletion Peak 5 - CN values	2q37.1	4691	NCL	protein-coding	0	0.0035697	1	257	0.0001988	0.16425	0.00757576	0.389706	0.357843	0.27451	0.183824	0.129902	0.0857843	0.0661765
Deletion Peak 14 - CN values	6q16.3	3066	HDAC2	protein-coding	0	0.0035697	1	561	0.00076604	0.00298082	0.0126263	0.316176	0.262255	0.169118	0.112745	0.0759804	0.0514706	0.0416667
Deletion Peak 15 - CN values	6q27	6196	RPS6KA2	protein-coding	0	0.00504896	1	46	1.063e-05	0.0277625	0.0227273	0.335784	0.279412	0.169118	0.120098	0.0735294	0.0416667	0.0294118
Deletion Peak 25 - CN values	11q25	372	ARCN1	protein-coding	0	0.00504896	1	301	0.00010259	0.00983943	0.0151515	0.237745	0.218137	0.159314	0.120098	0.0808824	0.0465686	0.0392157
Amplification Peak 28 - CN values	17q11.2	9618	TRAF4	protein-coding	0	0.00825016	1	85	0.00028496	0.0321241	0.00757576	0.323529	0.323529	0.323529	0.323529	0.323529	0.323529	0.323529
Deletion Peak 5 - CN values	2q37.1	3069	HDLBP	protein-coding	0	0.00825016	1	73	1.547e-05	0.0171367	0.0328283	0.389706	0.357843	0.27451	0.183824	0.129902	0.0857843	0.0661765
Deletion Peak 12 - CN values	5q34	5601	MAPK9	protein-coding	0	0.00825016	1	145	0.00023895	0.0074187	0.0151515	0.367647	0.308824	0.213235	0.125	0.0833333	0.0465686	0.0343137
Amplification Peak 6 - CN values	3q26.33	165918	RNF168	protein-coding	0	0.0121335	1	74	1.239e-05	0.323409	0.020202	0.406863	0.406863	0.406863	0.406863	0.406863	0.406863	0.406863
Deletion Peak 12 - CN values	5q34	84868	HAVCR2	protein-coding	0	0.0121335	1	20	8.23e-06	0.329934	0.00252525	0.367647	0.308824	0.213235	0.125	0.0833333	0.0465686	0.0343137
Deletion Peak 12 - CN values	5q34	10399	RACK1	protein-coding	0	0.0134401	1	609	0.00078524	0	0.00757576	0.367647	0.308824	0.213235	0.125	0.0833333	0.0465686	0.0343137
Deletion Peak 12 - CN values	5q34	MI0003814	hsa-mir-1271	microRNA	0	0.0141891	1	-	-	-	-	0.367647	0.308824	0.213235	0.125	0.0833333	0.0465686	0.0343137
Amplification Peak 6 - CN values	3q26.33	1974	EIF4A2	protein-coding	1	0.016656	1	710	0.00038551	0	0.0277778	0.406863	0.406863	0.406863	0.406863	0.406863	0.406863	0.406863
Deletion Peak 20 - CN values	9p21.3	1029	CDKN2A	protein-coding	1	0.016656	1	356	0.00017441	0.187678	0.0631313	0.529412	0.517157	0.463235	0.426471	0.375	0.333333	0.321078
Deletion Peak 25 - CN values	11q25	867	CBL	protein-coding	1	0.016656	1	550	0.00092064	0.0642909	0.0176768	0.237745	0.218137	0.159314	0.120098	0.0808824	0.0465686	0.0392157
Deletion Peak 12 - CN values	5q34	MI0000295	hsa-mir-218-2	microRNA	0	0.0215707	1	-	-	-	-	0.367647	0.308824	0.213235	0.125	0.0833333	0.0465686	0.0343137
Deletion Peak 5 - CN values	2q37.1	6672	SP100	protein-coding	0	0.0217763	1	77	1.465e-05	-	0.0353535	0.389706	0.357843	0.27451	0.183824	0.129902	0.0857843	0.0661765
Deletion Peak 28 - CN values	14q12	11198	SUPT16H	protein-coding	0	0.0217763	1	329	7.325e-05	0.00839364	0.040404	0.210784	0.178922	0.120098	0.0808824	0.0514706	0.0343137	0.0220588
Deletion Peak 5 - CN values	2q37.1	26058	GIGYF2	protein-coding	0	0.0274554	1	72	1.102e-05	0.0531006	0.020202	0.389706	0.357843	0.27451	0.183824	0.129902	0.0857843	0.0661765
Amplification Peak 2 - CN values	1q21.3	405	ARNT	protein-coding	1	0.0296138	1	71	0.00020595	0.0921535	0.0252525	0.394608	0.394608	0.394608	0.394608	0.394608	0.394608	0.394608
Amplification Peak 9 - CN values	5p15.33	ENSG00000248925	CTD-2083E4.6	lncRNA	0	0.0296138	1	-	-	-	-	0.438725	0.438725	0.438725	0.438725	0.438725	0.438725	0.438725
Amplification Peak 24 - CN values	13q12.3	23047	PDS5B	protein-coding	0	0.0296138	1	150	4.122e-05	0.0291067	0.0328283	0.215686	0.215686	0.215686	0.215686	0.215686	0.215686	0.215686
Amplification Peak 28 - CN values	17q11.2	284086	NEK8	protein-coding	0	0.0296138	1	44	1.079e-05	0.0542857	0.0151515	0.323529	0.323529	0.323529	0.323529	0.323529	0.323529	0.323529
Amplification Peak 29 - CN values	17q12	2886	GRB7	protein-coding	0	0.0296138	1	64	2.954e-05	0.0791777	0.00252525	0.296569	0.296569	0.296569	0.296569	0.296569	0.296569	0.296569
Amplification Peak 32 - CN values	22q12.2	162	AP1B1	protein-coding	0	0.0296138	1	209	8.647e-05	0.0354618	0.0227273	0.169118	0.169118	0.169118	0.169118	0.169118	0.169118	0.169118
Deletion Peak 5 - CN values	2q37.1	51665	ASB1	protein-coding	0	0.0296138	1	26	3.63e-06	0.0483712	0.00252525	0.389706	0.357843	0.27451	0.183824	0.129902	0.0857843	0.0661765
Deletion Peak 12 - CN values	5q34	10636	RGS14	protein-coding	0	0.0296138	1	20	5.34e-06	0.121674	0.010101	0.367647	0.308824	0.213235	0.125	0.0833333	0.0465686	0.0343137
Deletion Peak 12 - CN values	5q34	57451	TENM2	protein-coding	0	0.0296138	1	2	0	0.012125	0.0555556	0.367647	0.308824	0.213235	0.125	0.0833333	0.0465686	0.0343137
Deletion Peak 12 - CN values	5q34	51491	NOP16	protein-coding	0	0.0296138	1	22	3.94e-06	0.0817226	0.00757576	0.367647	0.308824	0.213235	0.125	0.0833333	0.0465686	0.0343137
Deletion Peak 12 - CN values	5q34	91272	BOD1	protein-coding	0	0.0296138	1	17	0.00013305	0.0242746	0.00252525	0.367647	0.308824	0.213235	0.125	0.0833333	0.0465686	0.0343137
Deletion Peak 14 - CN values	6q16.3	2309	FOXO3	protein-coding	1	0.0296138	1	93	3.015e-05	0.0737856	0.00757576	0.316176	0.262255	0.169118	0.112745	0.0759804	0.0514706	0.0416667
Deletion Peak 15 - CN values	6q27	6581	SLC22A3	protein-coding	0	0.0296138	1	5	1.1e-07	0.131037	0.00505051	0.335784	0.279412	0.169118	0.120098	0.0735294	0.0416667	0.0294118
Deletion Peak 15 - CN values	6q27	11116	FGFR1OP	protein-coding	1	0.0296138	1	261	0.00016413	0.173028	0.00252525	0.335784	0.279412	0.169118	0.120098	0.0735294	0.0416667	0.0294118
Deletion Peak 25 - CN values	11q25	ENSG00000224077	AP000936.4	lncRNA	0	0.0296138	1	-	-	-	-	0.237745	0.218137	0.159314	0.120098	0.0808824	0.0465686	0.0392157
Deletion Peak 25 - CN values	11q25	472	ATM	protein-coding	1	0.0296138	1	291	0.00033273	0.134662	0.131313	0.237745	0.218137	0.159314	0.120098	0.0808824	0.0465686	0.0392157
Deletion Peak 25 - CN values	11q25	23187	PHLDB1	protein-coding	0	0.0296138	1	10	3e-07	0.052139	0.0227273	0.237745	0.218137	0.159314	0.120098	0.0808824	0.0465686	0.0392157
Deletion Peak 25 - CN values	11q25	4798	NFRKB	protein-coding	0	0.0296138	1	41	2.161e-05	0.0590057	0.0227273	0.237745	0.218137	0.159314	0.120098	0.0808824	0.0465686	0.0392157
Deletion Peak 25 - CN values	11q25	ENSG00000255428	RP11-794P6.1	lncRNA	0	0.0296138	1	-	-	-	-	0.237745	0.218137	0.159314	0.120098	0.0808824	0.0465686	0.0392157
Deletion Peak 28 - CN values	14q12	11154	AP4S1	protein-coding	0	0.0296138	1	23	7.58e-06	0.0259408	0.00252525	0.210784	0.178922	0.120098	0.0808824	0.0514706	0.0343137	0.0220588
Deletion Peak 28 - CN values	14q12	328	APEX1	protein-coding	0	0.0296138	1	121	0.00011309	0.0336824	0.00252525	0.210784	0.178922	0.120098	0.0808824	0.0514706	0.0343137	0.0220588
Deletion Peak 37 - CN values	22q13.32	ENSG00000224271	RP11-191L9.4	lncRNA	0	0.0296138	1	-	-	-	-	0.328431	0.27451	0.205882	0.105392	0.0735294	0.0441177	0.0343137
Deletion Peak 27 - CN values	13q14.2	5925	RB1	protein-coding	1	0.0403415	1	539	0.00105758	0.0928532	0.176768	0.294118	0.279412	0.215686	0.156863	0.120098	0.0857843	0.0784314
Deletion Peak 25 - CN values	11q25	MI0000061	hsa-let-7a-2	microRNA	0	0.04054	1	-	-	-	-	0.237745	0.218137	0.159314	0.120098	0.0808824	0.0465686	0.0392157
Deletion Peak 12 - CN values	5q34	3187	HNRNPH1	protein-coding	0	0.048928	1	354	0.0001038	0.0106565	0.0126263	0.367647	0.308824	0.213235	0.125	0.0833333	0.0465686	0.0343137

## Sheet: BRCA
Drivers in BRCA
peak_ID	peak_name	gene_ID	gene_symbol	gene_type	is_census	hypergeometric_test_p_value	is_driver	degree	Betweenness_Centrality	ka_ks_ratio	mutation_rate	cn_change_ratio_amp_0.25/del_0.25	cn_change_ratio_amp_0.25/del_0.3	cn_change_ratio_amp_0.25/del_0.4	cn_change_ratio_amp_0.25/del_0.5	cn_change_ratio_amp_0.25/del_0.6	cn_change_ratio_amp_0.25/del_0.7	cn_change_ratio_amp_0.25/del_0.75
Deletion Peak 29 - CN values	11q23.1	4297	KMT2A	protein-coding	1	1.74344e-11	1	134	8.766e-05	0.0974594	0.0173116	0.446296	0.417593	0.353704	0.275926	0.192593	0.123148	0.0861111
Amplification Peak 17 - CN values	11q13.3	595	CCND1	protein-coding	1	5.36782e-11	1	171	9.806e-05	0.0665756	0.00101833	0.315741	0.315741	0.315741	0.315741	0.315741	0.315741	0.315741
Amplification Peak 13 - CN values	8q24.21	4609	MYC	protein-coding	1	8.88703e-11	1	1748	0.0126245	0.101164	0.00101833	0.576852	0.576852	0.576852	0.576852	0.576852	0.576852	0.576852
Deletion Peak 10 - CN values	5q11.2	5295	PIK3R1	protein-coding	1	5.39328e-10	1	570	0.00159569	0.0248129	0.0152749	0.206481	0.194444	0.153704	0.100926	0.0722222	0.0416667	0.0324074
Deletion Peak 35 - CN values	13q14.2	5925	RB1	protein-coding	1	7.07203e-10	1	539	0.00105758	0.0928532	0.0193483	0.374074	0.35	0.278704	0.222222	0.163889	0.102778	0.0777778
Deletion Peak 5 - CN values	2q37.3	9759	HDAC4	protein-coding	0	4.80781e-09	1	159	0.00025879	0.0373288	0.00610998	0.196296	0.162037	0.111111	0.0731481	0.0444444	0.0268519	0.0185185
Amplification Peak 12 - CN values	8q22.1	4683	NBN	protein-coding	1	1.44163e-08	1	169	5.288e-05	0.241951	0.00407332	0.544444	0.544444	0.544444	0.544444	0.544444	0.544444	0.544444
Deletion Peak 40 - CN values	17q21.31	672	BRCA1	protein-coding	1	3.34069e-08	1	620	0.00197811	0.506328	0.0142566	0.274074	0.24537	0.185185	0.123148	0.0731481	0.037963	0.0212963
Deletion Peak 40 - CN values	17q21.31	10014	HDAC5	protein-coding	0	6.82814e-08	1	330	0.00021634	0.0819593	0.00712831	0.274074	0.24537	0.185185	0.123148	0.0731481	0.037963	0.0212963
Deletion Peak 36 - CN values	14q24.2	2353	FOS	protein-coding	0	1.00048e-07	1	251	0.00067393	0.057634	0.00101833	0.246296	0.221296	0.167593	0.115741	0.0703704	0.0398148	0.0314815
Deletion Peak 34 - CN values	13q11	7750	ZMYM2	protein-coding	1	2.89859e-07	1	72	3.54e-05	0.0504045	0.0101833	0.313889	0.287963	0.215741	0.162037	0.116667	0.0722222	0.0583333
Deletion Peak 1 - CN values	1p36.13	1969	EPHA2	protein-coding	0	3.37196e-07	1	97	0.0001169	0.053982	0.00305499	0.331481	0.300926	0.215741	0.146296	0.0916667	0.0546296	0.037037
Deletion Peak 38 - CN values	16q24.3	2175	FANCA	protein-coding	1	6.03438e-07	1	98	0.00013489	0.27421	0.00712831	0.564815	0.541667	0.456481	0.348148	0.242593	0.150926	0.102778
Deletion Peak 2 - CN values	1p21.2	1435	CSF1	protein-coding	0	7.13158e-07	1	58	3.203e-05	0.420273	0.00509165	0.248148	0.22037	0.14537	0.0953704	0.0527778	0.0259259	0.0166667
Amplification Peak 26 - CN values	17q12	2064	ERBB2	protein-coding	1	7.51663e-07	1	324	0.00098685	0.108797	0.0213849	0.262963	0.262963	0.262963	0.262963	0.262963	0.262963	0.262963
Amplification Peak 11 - CN values	8p11.21	3551	IKBKB	protein-coding	1	1.39725e-06	1	242	0.00024053	0.0544152	0.00509165	0.337037	0.337037	0.337037	0.337037	0.337037	0.337037	0.337037
Deletion Peak 42 - CN values	19p13.3	53615	MBD3	protein-coding	0	1.39868e-06	1	102	4.741e-05	0.0204189	0.00305499	0.237037	0.213889	0.162963	0.110185	0.0657407	0.0425926	0.0324074
Deletion Peak 28 - CN values	11q13.1	4221	MEN1	protein-coding	1	1.61355e-06	1	109	5.391e-05	0.027615	0.00509165	0.167593	0.152778	0.122222	0.087963	0.0564815	0.0314815	0.0194444
Deletion Peak 42 - CN values	19p13.3	6929	TCF3	protein-coding	1	2.11706e-06	1	288	0.00097049	0.14522	0.00407332	0.237037	0.213889	0.162963	0.110185	0.0657407	0.0425926	0.0324074
Deletion Peak 34 - CN values	13q11	55269	PSPC1	protein-coding	0	2.55785e-06	1	47	2.161e-05	0.0296884	0.00305499	0.313889	0.287963	0.215741	0.162037	0.116667	0.0722222	0.0583333
Amplification Peak 20 - CN values	12q15	11052	CPSF6	protein-coding	0	3.12933e-06	1	160	4.212e-05	0.00438624	0.00610998	0.190741	0.190741	0.190741	0.190741	0.190741	0.190741	0.190741
Deletion Peak 33 - CN values	12q24.21	7316	UBC	protein-coding	0	3.73478e-06	1	10327	0.434453	0.00347136	0.01222	0.157407	0.137963	0.0935185	0.05	0.0287037	0.012963	0.00833333
Deletion Peak 27 - CN values	11p15.5	3265	HRAS	protein-coding	1	3.78522e-06	1	253	0.00036716	0	0.00203666	0.22963	0.205556	0.151852	0.112037	0.0648148	0.037037	0.0287037
Deletion Peak 24 - CN values	9q34.3	6256	RXRA	protein-coding	0	4.63461e-06	1	208	0.00015378	0.0130104	0.00509165	0.187963	0.162037	0.114815	0.075	0.0444444	0.0231481	0.0175926
Deletion Peak 10 - CN values	5q11.2	3572	IL6ST	protein-coding	1	4.99081e-06	1	50	0.00019177	0.131788	0.00712831	0.206481	0.194444	0.153704	0.100926	0.0722222	0.0416667	0.0324074
Deletion Peak 5 - CN values	2q37.3	8864	PER2	protein-coding	0	5.8275e-06	1	52	1.907e-05	0.145056	0.00712831	0.196296	0.162037	0.111111	0.0731481	0.0444444	0.0268519	0.0185185
Deletion Peak 10 - CN values	5q11.2	55914	ERBIN	protein-coding	0	6.55638e-06	1	110	0.00025822	0.108075	0.00916497	0.206481	0.194444	0.153704	0.100926	0.0722222	0.0416667	0.0324074
Deletion Peak 28 - CN values	11q13.1	5970	RELA	protein-coding	0	6.55638e-06	1	463	0.00170459	0.116119	0.00305499	0.167593	0.152778	0.122222	0.087963	0.0564815	0.0314815	0.0194444
Deletion Peak 6 - CN values	3p14.2	26060	APPL1	protein-coding	0	1.32865e-05	1	83	0.00014424	0.0166463	0.00305499	0.252778	0.232407	0.180556	0.128704	0.0851852	0.0407407	0.0277778
Deletion Peak 29 - CN values	11q23.1	917	CD3G	protein-coding	0	1.39826e-05	1	357	0.00011754	0.307314	0.00305499	0.446296	0.417593	0.353704	0.275926	0.192593	0.123148	0.0861111
Deletion Peak 40 - CN values	17q21.31	7343	UBTF	protein-coding	0	1.49296e-05	1	108	2.536e-05	0.00584263	0.00610998	0.274074	0.24537	0.185185	0.123148	0.0731481	0.037963	0.0212963
Deletion Peak 22 - CN values	9p21.3	1029	CDKN2A	protein-coding	1	1.544e-05	1	356	0.00017441	0.187678	0.00203666	0.27037	0.251852	0.197222	0.14537	0.0953704	0.0685185	0.0518519
Deletion Peak 29 - CN values	11q23.1	915	CD3D	protein-coding	0	1.65374e-05	1	233	7.562e-05	0.432658	-	0.446296	0.417593	0.353704	0.275926	0.192593	0.123148	0.0861111
Deletion Peak 29 - CN values	11q23.1	7704	ZBTB16	protein-coding	1	1.65374e-05	1	149	0.00014613	0.0299965	0.00407332	0.446296	0.417593	0.353704	0.275926	0.192593	0.123148	0.0861111
Deletion Peak 10 - CN values	5q11.2	MI0003589	hsa-mir-582	microRNA	0	2.30988e-05	1	-	-	-	-	0.206481	0.194444	0.153704	0.100926	0.0722222	0.0416667	0.0324074
Deletion Peak 3 - CN values	2p25.1	348654	GEN1	protein-coding	0	2.48238e-05	1	32	1.48e-06	0.262686	0.00101833	0.121296	0.102778	0.0648148	0.0361111	0.0231481	0.0111111	0.00833333
Deletion Peak 15 - CN values	7p22.3	5154	PDGFA	protein-coding	0	2.58463e-05	1	53	2.319e-05	0.067885	-	0.0935185	0.0851852	0.0611111	0.0398148	0.0287037	0.0212963	0.0175926
Deletion Peak 37 - CN values	15q13.1	8924	HERC2	protein-coding	0	2.64086e-05	1	281	0.0002701	0.0301581	0.0244399	0.257407	0.235185	0.157407	0.10463	0.0638889	0.0416667	0.0305556
Deletion Peak 36 - CN values	14q24.2	10001	MED6	protein-coding	0	2.73156e-05	1	120	2.498e-05	0.0722449	-	0.246296	0.221296	0.167593	0.115741	0.0703704	0.0398148	0.0314815
Deletion Peak 29 - CN values	11q23.1	916	CD3E	protein-coding	0	2.73931e-05	1	163	9.357e-05	0.426969	0.00305499	0.446296	0.417593	0.353704	0.275926	0.192593	0.123148	0.0861111
Deletion Peak 37 - CN values	15q13.1	22909	FAN1	protein-coding	0	3.27419e-05	1	54	4.12e-06	0.232527	0.00814664	0.257407	0.235185	0.157407	0.10463	0.0638889	0.0416667	0.0305556
Amplification Peak 10 - CN values	8p11.23	11160	ERLIN2	protein-coding	0	4.31933e-05	1	150	0.00012866	0.0200103	0.00203666	0.334259	0.334259	0.334259	0.334259	0.334259	0.334259	0.334259
Deletion Peak 2 - CN values	1p21.2	51592	TRIM33	protein-coding	1	7.46113e-05	1	94	3.727e-05	0.0482791	0.00610998	0.248148	0.22037	0.14537	0.0953704	0.0527778	0.0259259	0.0166667
Amplification Peak 11 - CN values	8p11.21	7994	KAT6A	protein-coding	1	8.5222e-05	1	48	8.39e-06	0.0939877	0.00814664	0.337037	0.337037	0.337037	0.337037	0.337037	0.337037	0.337037
Deletion Peak 6 - CN values	3p14.2	5793	PTPRG	protein-coding	0	8.5222e-05	1	36	1.72e-05	0.0484811	0.00916497	0.252778	0.232407	0.180556	0.128704	0.0851852	0.0407407	0.0277778
Deletion Peak 28 - CN values	11q13.1	8061	FOSL1	protein-coding	0	8.5222e-05	1	47	2.572e-05	0.0665605	-	0.167593	0.152778	0.122222	0.087963	0.0564815	0.0314815	0.0194444
Deletion Peak 24 - CN values	9q34.3	11091	WDR5	protein-coding	0	9.48724e-05	1	309	0.0004629	0	0.00203666	0.187963	0.162037	0.114815	0.075	0.0444444	0.0231481	0.0175926
Deletion Peak 47 - CN values	22q13.32	9889	ZBED4	protein-coding	0	0.0001011	1	11	8.3e-07	-	0.00712831	0.375926	0.35	0.273148	0.205556	0.125926	0.0712963	0.0490741
Amplification Peak 5 - CN values	3q26.32	79718	TBL1XR1	protein-coding	1	0.000103131	1	207	6.387e-05	0.012693	0.0101833	0.243519	0.243519	0.243519	0.243519	0.243519	0.243519	0.243519
Deletion Peak 6 - CN values	3p14.2	27086	FOXP1	protein-coding	1	0.000103131	1	43	7.76e-06	-	0.00610998	0.252778	0.232407	0.180556	0.128704	0.0851852	0.0407407	0.0277778
Deletion Peak 29 - CN values	11q23.1	472	ATM	protein-coding	1	0.000104623	1	291	0.00033273	0.134662	0.0213849	0.446296	0.417593	0.353704	0.275926	0.192593	0.123148	0.0861111
Deletion Peak 36 - CN values	14q24.2	22938	SNW1	protein-coding	0	0.000110468	1	834	0.0012043	0.00679372	0.00203666	0.246296	0.221296	0.167593	0.115741	0.0703704	0.0398148	0.0314815
Deletion Peak 4 - CN values	2q22.1	10254	STAM2	protein-coding	0	0.000114506	1	123	3.88e-05	0.109505	0.00305499	0.153704	0.130556	0.0851852	0.0564815	0.0361111	0.0222222	0.0166667
Deletion Peak 33 - CN values	12q24.21	23389	MED13L	protein-coding	0	0.000138709	1	54	2.81e-06	0.0662743	0.01222	0.157407	0.137963	0.0935185	0.05	0.0287037	0.012963	0.00833333
Deletion Peak 47 - CN values	22q13.32	MI0000063	hsa-let-7b	microRNA	0	0.000145576	1	-	-	-	-	0.375926	0.35	0.273148	0.205556	0.125926	0.0712963	0.0490741
Amplification Peak 12 - CN values	8q22.1	8767	RIPK2	protein-coding	0	0.000153729	1	106	0.0001366	0.144382	0.00203666	0.544444	0.544444	0.544444	0.544444	0.544444	0.544444	0.544444
Deletion Peak 33 - CN values	12q24.21	5829	PXN	protein-coding	0	0.000212989	1	274	0.00039309	0.0629533	-	0.157407	0.137963	0.0935185	0.05	0.0287037	0.012963	0.00833333
Amplification Peak 27 - CN values	17q23.1	MI0000077	hsa-mir-21	microRNA	0	0.00022206	1	-	-	-	-	0.334259	0.334259	0.334259	0.334259	0.334259	0.334259	0.334259
Deletion Peak 6 - CN values	3p14.2	84126	ATRIP	protein-coding	0	0.000240043	1	110	5.949e-05	0.302035	0.00305499	0.252778	0.232407	0.180556	0.128704	0.0851852	0.0407407	0.0277778
Deletion Peak 24 - CN values	9q34.3	25	ABL1	protein-coding	1	0.000248327	1	388	0.00144602	0.0950046	0.00712831	0.187963	0.162037	0.114815	0.075	0.0444444	0.0231481	0.0175926
Deletion Peak 40 - CN values	17q21.31	9343	EFTUD2	protein-coding	0	0.000299405	1	314	6.029e-05	0.00624478	0.00712831	0.274074	0.24537	0.185185	0.123148	0.0731481	0.037963	0.0212963
Amplification Peak 3 - CN values	1q44	9156	EXO1	protein-coding	0	0.000311842	1	92	2.468e-05	0.145039	0.00712831	0.668519	0.668519	0.668519	0.668519	0.668519	0.668519	0.668519
Amplification Peak 7 - CN values	6p23	10048	RANBP9	protein-coding	0	0.000311842	1	131	0.00015955	0.0352462	0.00101833	0.215741	0.215741	0.215741	0.215741	0.215741	0.215741	0.215741
Amplification Peak 19 - CN values	12p13.33	5927	KDM5A	protein-coding	1	0.000439918	1	65	5.432e-05	0.0357855	0.00712831	0.193519	0.193519	0.193519	0.193519	0.193519	0.193519	0.193519
Deletion Peak 33 - CN values	12q24.21	9612	NCOR2	protein-coding	1	0.000439918	1	170	0.00011721	0.0949353	0.00814664	0.157407	0.137963	0.0935185	0.05	0.0287037	0.012963	0.00833333
Deletion Peak 6 - CN values	3p14.2	5576	PRKAR2A	protein-coding	0	0.000466619	1	374	0.00019407	0.192222	0.00305499	0.252778	0.232407	0.180556	0.128704	0.0851852	0.0407407	0.0277778
Deletion Peak 1 - CN values	1p36.13	55920	RCC2	protein-coding	0	0.000466948	1	119	1.809e-05	0.0260692	0.00203666	0.331481	0.300926	0.215741	0.146296	0.0916667	0.0546296	0.037037
Deletion Peak 33 - CN values	12q24.21	5781	PTPN11	protein-coding	1	0.000513546	1	335	0.00159977	0.00248669	0.00101833	0.157407	0.137963	0.0935185	0.05	0.0287037	0.012963	0.00833333
Deletion Peak 36 - CN values	14q24.2	1965	EIF2S1	protein-coding	0	0.000521218	1	273	6.626e-05	0.0107749	0.00305499	0.246296	0.221296	0.167593	0.115741	0.0703704	0.0398148	0.0314815
Deletion Peak 4 - CN values	2q22.1	55183	RIF1	protein-coding	0	0.000562777	1	208	0.00020883	0.299579	0.0152749	0.153704	0.130556	0.0851852	0.0564815	0.0361111	0.0222222	0.0166667
Deletion Peak 29 - CN values	11q23.1	6876	TAGLN	protein-coding	0	0.000596657	1	64	7.66e-06	0.0249436	0.00203666	0.446296	0.417593	0.353704	0.275926	0.192593	0.123148	0.0861111
Amplification Peak 12 - CN values	8q22.1	ENSG00000251136	RP11-37B2.1	lncRNA	0	0.000601517	1	-	-	-	-	0.544444	0.544444	0.544444	0.544444	0.544444	0.544444	0.544444
Deletion Peak 1 - CN values	1p36.13	50809	HP1BP3	protein-coding	0	0.000801132	1	63	9.84e-06	0.127514	0.00203666	0.331481	0.300926	0.215741	0.146296	0.0916667	0.0546296	0.037037
Deletion Peak 6 - CN values	3p14.2	339834	CCDC36	protein-coding	0	0.000801132	1	49	1.065e-05	0.450941	0.00203666	0.252778	0.232407	0.180556	0.128704	0.0851852	0.0407407	0.0277778
Deletion Peak 47 - CN values	22q13.32	5465	PPARA	protein-coding	0	0.000801132	1	73	2.938e-05	0.0375016	0.00407332	0.375926	0.35	0.273148	0.205556	0.125926	0.0712963	0.0490741
Deletion Peak 28 - CN values	11q13.1	10524	KAT5	protein-coding	0	0.000810215	1	592	0.00108215	0.0130825	0.00101833	0.167593	0.152778	0.122222	0.087963	0.0564815	0.0314815	0.0194444
Deletion Peak 29 - CN values	11q23.1	ENSG00000226645	AP006216.10	lncRNA	0	0.000827416	1	-	-	-	-	0.446296	0.417593	0.353704	0.275926	0.192593	0.123148	0.0861111
Amplification Peak 3 - CN values	1q44	ENSG00000238005	RP11-443B7.1	lncRNA	0	0.000875575	1	-	-	-	-	0.668519	0.668519	0.668519	0.668519	0.668519	0.668519	0.668519
Amplification Peak 14 - CN values	10p15.1	ENSG00000213994	RP11-414H17.5	lncRNA	0	0.000875575	1	-	-	-	-	0.217593	0.217593	0.217593	0.217593	0.217593	0.217593	0.217593
Deletion Peak 3 - CN values	2p25.1	ENSG00000235072	AC012074.2	lncRNA	0	0.000875575	1	-	-	-	-	0.121296	0.102778	0.0648148	0.0361111	0.0231481	0.0111111	0.00833333
Deletion Peak 3 - CN values	2p25.1	ENSG00000217258	AC007249.3	lncRNA	0	0.000875575	1	-	-	-	-	0.121296	0.102778	0.0648148	0.0361111	0.0231481	0.0111111	0.00833333
Deletion Peak 3 - CN values	2p25.1	ENSG00000235576	AC092580.4	lncRNA	0	0.000875575	1	-	-	-	-	0.121296	0.102778	0.0648148	0.0361111	0.0231481	0.0111111	0.00833333
Deletion Peak 3 - CN values	2p25.1	ENSG00000225649	AC064875.2	lncRNA	0	0.000875575	1	-	-	-	-	0.121296	0.102778	0.0648148	0.0361111	0.0231481	0.0111111	0.00833333
Deletion Peak 6 - CN values	3p14.2	ENSG00000241359	SYNPR-AS1	lncRNA	0	0.000875575	1	-	-	-	-	0.252778	0.232407	0.180556	0.128704	0.0851852	0.0407407	0.0277778
Deletion Peak 13 - CN values	6q15	ENSG00000203875	SNHG5	lncRNA	0	0.000875575	1	-	-	-	-	0.273148	0.259259	0.211111	0.163889	0.106481	0.0592593	0.0444444
Deletion Peak 46 - CN values	22q11.1	23765	IL17RA	protein-coding	0	0.000875575	1	21	0.00014256	0.247227	0.00203666	0.343519	0.318519	0.243519	0.175	0.110185	0.0574074	0.0425926
Deletion Peak 47 - CN values	22q13.32	ENSG00000224271	RP11-191L9.4	lncRNA	0	0.000875575	1	-	-	-	-	0.375926	0.35	0.273148	0.205556	0.125926	0.0712963	0.0490741
Deletion Peak 36 - CN values	14q24.2	87	ACTN1	protein-coding	0	0.00096382	1	278	0.00061789	0.0072663	0.00509165	0.246296	0.221296	0.167593	0.115741	0.0703704	0.0398148	0.0314815
Deletion Peak 43 - CN values	19q13.32	5536	PPP5C	protein-coding	0	0.00105318	1	422	0.00206909	0.0198544	0.00610998	0.112963	0.0990741	0.0722222	0.0444444	0.025	0.0111111	0.00833333
Deletion Peak 38 - CN values	16q24.3	6137	RPL13	protein-coding	0	0.00109598	1	431	0.00013388	-	-	0.564815	0.541667	0.456481	0.348148	0.242593	0.150926	0.102778
Amplification Peak 14 - CN values	10p15.1	2665	GDI2	protein-coding	0	0.00138294	1	220	0.00013661	0.0242422	0.00203666	0.217593	0.217593	0.217593	0.217593	0.217593	0.217593	0.217593
Deletion Peak 6 - CN values	3p14.2	9730	DCAF1	protein-coding	0	0.00147551	1	79	1.685e-05	0.0183046	0.00916497	0.252778	0.232407	0.180556	0.128704	0.0851852	0.0407407	0.0277778
Deletion Peak 1 - CN values	1p36.13	23013	SPEN	protein-coding	1	0.00167352	1	46	9.66e-06	0.120642	0.0336049	0.331481	0.300926	0.215741	0.146296	0.0916667	0.0546296	0.037037
Deletion Peak 40 - CN values	17q21.31	9020	MAP3K14	protein-coding	0	0.00167352	1	160	9.673e-05	0.135243	0.00101833	0.274074	0.24537	0.185185	0.123148	0.0731481	0.037963	0.0212963
Deletion Peak 6 - CN values	3p14.2	50650	ARHGEF3	protein-coding	0	0.00189955	1	24	2.72e-06	0.0727795	0.00203666	0.252778	0.232407	0.180556	0.128704	0.0851852	0.0407407	0.0277778
Deletion Peak 9 - CN values	4q34.3	57587	CFAP97	protein-coding	0	0.00189955	1	33	1.92e-06	0.211789	0.00203666	0.230556	0.212037	0.150926	0.105556	0.0731481	0.0537037	0.0388889
Deletion Peak 16 - CN values	7q36.1	58508	KMT2C	protein-coding	1	0.00189955	1	78	1.311e-05	0.148905	0.0702648	0.141667	0.125926	0.0916667	0.0657407	0.0416667	0.0287037	0.0194444
Deletion Peak 2 - CN values	1p21.2	829	CAPZA1	protein-coding	0	0.00201079	1	214	8.008e-05	0.0412	0.00203666	0.248148	0.22037	0.14537	0.0953704	0.0527778	0.0259259	0.0166667
Deletion Peak 9 - CN values	4q34.3	55602	CDKN2AIP	protein-coding	0	0.00207059	1	56	1.816e-05	0.12346	0.00305499	0.230556	0.212037	0.150926	0.105556	0.0731481	0.0537037	0.0388889
Deletion Peak 6 - CN values	3p14.2	5859	QARS	protein-coding	0	0.00252823	1	114	4.017e-05	-	0.00814664	0.252778	0.232407	0.180556	0.128704	0.0851852	0.0407407	0.0277778
Amplification Peak 22 - CN values	13q34	ENSG00000229152	ANKRD10-IT1	lncRNA	0	0.00257503	1	-	-	-	-	0.12037	0.12037	0.12037	0.12037	0.12037	0.12037	0.12037
Deletion Peak 2 - CN values	1p21.2	29957	SLC25A24	protein-coding	0	0.00257503	1	19	5.57e-06	0.0445136	0.00101833	0.248148	0.22037	0.14537	0.0953704	0.0527778	0.0259259	0.0166667
Deletion Peak 3 - CN values	2p25.1	ENSG00000223734	RP11-644K8.1	lncRNA	0	0.00257503	1	-	-	-	-	0.121296	0.102778	0.0648148	0.0361111	0.0231481	0.0111111	0.00833333
Deletion Peak 13 - CN values	6q15	10957	PNRC1	protein-coding	0	0.00257503	1	20	2.52e-06	0.128692	0.00203666	0.273148	0.259259	0.211111	0.163889	0.106481	0.0592593	0.0444444
Deletion Peak 24 - CN values	9q34.3	ENSG00000233016	SNHG7	lncRNA	0	0.00257503	1	-	-	-	-	0.187963	0.162037	0.114815	0.075	0.0444444	0.0231481	0.0175926
Amplification Peak 12 - CN values	8q22.1	1666	DECR1	protein-coding	0	0.0026542	1	37	6.66e-06	0.145639	0.00305499	0.544444	0.544444	0.544444	0.544444	0.544444	0.544444	0.544444
Amplification Peak 23 - CN values	14q21.1	3169	FOXA1	protein-coding	1	0.0026542	1	59	2.699e-05	0.0644426	0.0234216	0.162963	0.162963	0.162963	0.162963	0.162963	0.162963	0.162963
Deletion Peak 3 - CN values	2p25.1	9475	ROCK2	protein-coding	0	0.0026542	1	63	1.399e-05	0.0309157	0.00814664	0.121296	0.102778	0.0648148	0.0361111	0.0231481	0.0111111	0.00833333
Deletion Peak 24 - CN values	9q34.3	2889	RAPGEF1	protein-coding	0	0.0026542	1	40	1.227e-05	0.0650168	0.00509165	0.187963	0.162037	0.114815	0.075	0.0444444	0.0231481	0.0175926
Deletion Peak 6 - CN values	3p14.2	3615	IMPDH2	protein-coding	0	0.00306153	1	258	0.00021714	-	0.00203666	0.252778	0.232407	0.180556	0.128704	0.0851852	0.0407407	0.0277778
Amplification Peak 14 - CN values	10p15.1	84991	RBM17	protein-coding	0	0.00341268	1	213	3.288e-05	0.00532175	0.00203666	0.217593	0.217593	0.217593	0.217593	0.217593	0.217593	0.217593
Amplification Peak 3 - CN values	1q44	10000	AKT3	protein-coding	0	0.0035697	1	134	6.328e-05	0.00506248	0.00407332	0.668519	0.668519	0.668519	0.668519	0.668519	0.668519	0.668519
Deletion Peak 36 - CN values	14q24.2	26037	SIPA1L1	protein-coding	0	0.0035697	1	51	1.663e-05	0.0285664	0.00814664	0.246296	0.221296	0.167593	0.115741	0.0703704	0.0398148	0.0314815
Deletion Peak 46 - CN values	22q11.1	637	BID	protein-coding	0	0.0035697	1	66	2.79e-05	0.365082	0.00407332	0.343519	0.318519	0.243519	0.175	0.110185	0.0574074	0.0425926
Deletion Peak 6 - CN values	3p14.2	55193	PBRM1	protein-coding	1	0.00364245	1	75	1.67e-05	0.0195659	0.00712831	0.252778	0.232407	0.180556	0.128704	0.0851852	0.0407407	0.0277778
Deletion Peak 36 - CN values	14q24.2	27030	MLH3	protein-coding	0	0.00364245	1	80	2.247e-05	0.312885	0.00712831	0.246296	0.221296	0.167593	0.115741	0.0703704	0.0398148	0.0314815
Deletion Peak 6 - CN values	3p14.2	80145	THOC7	protein-coding	0	0.00395154	1	123	2.711e-05	0.0230214	-	0.252778	0.232407	0.180556	0.128704	0.0851852	0.0407407	0.0277778
Deletion Peak 18 - CN values	8p12	5516	PPP2CB	protein-coding	0	0.00454835	1	429	0.00039179	0	0.00203666	0.413889	0.399074	0.336111	0.265741	0.207407	0.148148	0.114815
Deletion Peak 4 - CN values	2q22.1	7852	CXCR4	protein-coding	1	0.00465565	1	245	0.00027651	0.0709655	0.00305499	0.153704	0.130556	0.0851852	0.0564815	0.0361111	0.0222222	0.0166667
Deletion Peak 33 - CN values	12q24.21	5564	PRKAB1	protein-coding	0	0.00501261	1	180	8.422e-05	0.0343544	0.00101833	0.157407	0.137963	0.0935185	0.05	0.0287037	0.012963	0.00833333
Amplification Peak 2 - CN values	1q21.3	80222	TARS2	protein-coding	0	0.00504896	1	18	1.07e-06	0.14221	0.0101833	0.658333	0.658333	0.658333	0.658333	0.658333	0.658333	0.658333
Deletion Peak 3 - CN values	2p25.1	ENSG00000257135	RP11-320M2.1	lncRNA	0	0.00504896	1	-	-	-	-	0.121296	0.102778	0.0648148	0.0361111	0.0231481	0.0111111	0.00833333
Deletion Peak 6 - CN values	3p14.2	1154	CISH	protein-coding	0	0.00504896	1	40	3.465e-05	0.109381	0.00203666	0.252778	0.232407	0.180556	0.128704	0.0851852	0.0407407	0.0277778
Deletion Peak 27 - CN values	11p15.5	60626	RIC8A	protein-coding	0	0.00504896	1	33	4.269e-05	0.109126	0.00814664	0.22963	0.205556	0.151852	0.112037	0.0648148	0.037037	0.0287037
Deletion Peak 35 - CN values	13q14.2	1102	RCBTB2	protein-coding	0	0.00504896	1	13	5.6e-07	0.0319746	0.00407332	0.374074	0.35	0.278704	0.222222	0.163889	0.102778	0.0777778
Amplification Peak 5 - CN values	3q26.32	59345	GNB4	protein-coding	0	0.00504952	1	157	0.00015246	0.014623	-	0.243519	0.243519	0.243519	0.243519	0.243519	0.243519	0.243519
Deletion Peak 24 - CN values	9q34.3	23064	SETX	protein-coding	0	0.00504952	1	83	0.00016466	0.2695	0.0132383	0.187963	0.162037	0.114815	0.075	0.0444444	0.0231481	0.0175926
Deletion Peak 6 - CN values	3p14.2	26354	GNL3	protein-coding	0	0.00510151	1	368	3.718e-05	0.26238	0.00407332	0.252778	0.232407	0.180556	0.128704	0.0851852	0.0407407	0.0277778
Deletion Peak 36 - CN values	14q24.2	10598	AHSA1	protein-coding	0	0.00538641	1	198	4.843e-05	0.0605685	0.00203666	0.246296	0.221296	0.167593	0.115741	0.0703704	0.0398148	0.0314815
Deletion Peak 7 - CN values	4p16.3	1487	CTBP1	protein-coding	0	0.00557238	1	210	0.0003293	0.0100492	0.00101833	0.234259	0.210185	0.155556	0.0990741	0.0694444	0.0435185	0.0324074
Deletion Peak 24 - CN values	9q34.3	54461	FBXW5	protein-coding	0	0.00587271	1	127	7.806e-05	0.0738864	-	0.187963	0.162037	0.114815	0.075	0.0444444	0.0231481	0.0175926
Amplification Peak 19 - CN values	12p13.33	5893	RAD52	protein-coding	0	0.00592037	1	75	4.28e-06	0.284649	0.00101833	0.193519	0.193519	0.193519	0.193519	0.193519	0.193519	0.193519
Deletion Peak 4 - CN values	2q22.1	92	ACVR2A	protein-coding	0	0.00592037	1	47	0.00013098	0.00557023	0.00916497	0.153704	0.130556	0.0851852	0.0564815	0.0361111	0.0222222	0.0166667
Deletion Peak 4 - CN values	2q22.1	MI0000447	hsa-mir-128-1	microRNA	0	0.0064854	1	-	-	-	-	0.153704	0.130556	0.0851852	0.0564815	0.0361111	0.0222222	0.0166667
Deletion Peak 10 - CN values	5q11.2	10283	CWC27	protein-coding	0	0.00663855	1	180	1.936e-05	0.0502437	0.00305499	0.206481	0.194444	0.153704	0.100926	0.0722222	0.0416667	0.0324074
Amplification Peak 12 - CN values	8q22.1	862	RUNX1T1	protein-coding	1	0.00678059	1	69	0.00014019	0.00848279	0.00610998	0.544444	0.544444	0.544444	0.544444	0.544444	0.544444	0.544444
Deletion Peak 37 - CN values	15q13.1	7082	TJP1	protein-coding	0	0.00696069	1	118	0.00055139	0.0790989	0.00814664	0.257407	0.235185	0.157407	0.10463	0.0638889	0.0416667	0.0305556
Deletion Peak 3 - CN values	2p25.1	8648	NCOA1	protein-coding	1	0.00737096	1	163	6.313e-05	0.0901153	0.00509165	0.121296	0.102778	0.0648148	0.0361111	0.0231481	0.0111111	0.00833333
Deletion Peak 29 - CN values	11q23.1	23235	SIK2	protein-coding	0	0.00737096	1	30	1.83e-06	0.098644	0.00305499	0.446296	0.417593	0.353704	0.275926	0.192593	0.123148	0.0861111
Deletion Peak 33 - CN values	12q24.21	56616	DIABLO	protein-coding	0	0.00737096	1	51	0.00012436	0.116651	0.00101833	0.157407	0.137963	0.0935185	0.05	0.0287037	0.012963	0.00833333
Deletion Peak 33 - CN values	12q24.21	317781	DDX51	protein-coding	0	0.00737096	1	89	7.73e-06	0.158642	0.00305499	0.157407	0.137963	0.0935185	0.05	0.0287037	0.012963	0.00833333
Deletion Peak 36 - CN values	14q24.2	56252	YLPM1	protein-coding	0	0.00737096	1	44	8.93e-06	0.164101	0.0173116	0.246296	0.221296	0.167593	0.115741	0.0703704	0.0398148	0.0314815
Deletion Peak 40 - CN values	17q21.31	10614	HEXIM1	protein-coding	0	0.00737096	1	57	9.7e-06	0.183765	0.00101833	0.274074	0.24537	0.185185	0.123148	0.0731481	0.037963	0.0212963
Deletion Peak 47 - CN values	22q13.32	85378	TUBGCP6	protein-coding	0	0.00737096	1	97	7.75e-06	0.160956	0.00916497	0.375926	0.35	0.273148	0.205556	0.125926	0.0712963	0.0490741
Deletion Peak 33 - CN values	12q24.21	8683	SRSF9	protein-coding	0	0.00775333	1	256	4.224e-05	0.0335173	0.00101833	0.157407	0.137963	0.0935185	0.05	0.0287037	0.012963	0.00833333
Amplification Peak 5 - CN values	3q26.32	64393	ZMAT3	protein-coding	0	0.00825016	1	22	3.84e-06	0.081415	-	0.243519	0.243519	0.243519	0.243519	0.243519	0.243519	0.243519
Amplification Peak 22 - CN values	13q34	8660	IRS2	protein-coding	0	0.00825016	1	72	4.399e-05	0.113886	-	0.12037	0.12037	0.12037	0.12037	0.12037	0.12037	0.12037
Deletion Peak 2 - CN values	1p21.2	7482	WNT2B	protein-coding	0	0.00825016	1	6	1.2e-07	0.0404137	0.00407332	0.248148	0.22037	0.14537	0.0953704	0.0527778	0.0259259	0.0166667
Deletion Peak 5 - CN values	2q37.3	9855	FARP2	protein-coding	0	0.00825016	1	20	7.51e-06	0.129253	0.0101833	0.196296	0.162037	0.111111	0.0731481	0.0444444	0.0268519	0.0185185
Deletion Peak 6 - CN values	3p14.2	11180	WDR6	protein-coding	0	0.00825016	1	32	4.51e-06	0.112769	0.0101833	0.252778	0.232407	0.180556	0.128704	0.0851852	0.0407407	0.0277778
Deletion Peak 15 - CN values	7p22.3	8379	MAD1L1	protein-coding	0	0.00825016	1	128	4.671e-05	0.135738	0.00407332	0.0935185	0.0851852	0.0611111	0.0398148	0.0287037	0.0212963	0.0175926
Deletion Peak 24 - CN values	9q34.3	57109	REXO4	protein-coding	0	0.00825016	1	16	1.408e-05	0.22446	-	0.187963	0.162037	0.114815	0.075	0.0444444	0.0231481	0.0175926
Deletion Peak 29 - CN values	11q23.1	53826	FXYD6	protein-coding	0	0.00825016	1	20	5.48e-06	0.0486558	-	0.446296	0.417593	0.353704	0.275926	0.192593	0.123148	0.0861111
Deletion Peak 33 - CN values	12q24.21	11021	RAB35	protein-coding	0	0.00825016	1	65	4.152e-05	0.00604107	0.00203666	0.157407	0.137963	0.0935185	0.05	0.0287037	0.012963	0.00833333
Deletion Peak 36 - CN values	14q24.2	4329	ALDH6A1	protein-coding	0	0.00825016	1	10	3.44e-06	0.0517668	0.00101833	0.246296	0.221296	0.167593	0.115741	0.0703704	0.0398148	0.0314815
Deletion Peak 47 - CN values	22q13.32	23774	BRD1	protein-coding	0	0.00825016	1	57	1.275e-05	0.0361754	0.00610998	0.375926	0.35	0.273148	0.205556	0.125926	0.0712963	0.0490741
Deletion Peak 47 - CN values	22q13.32	29781	NCAPH2	protein-coding	0	0.00825016	1	40	2.212e-05	0.15113	0.00305499	0.375926	0.35	0.273148	0.205556	0.125926	0.0712963	0.0490741
Deletion Peak 5 - CN values	2q37.3	4735	2017-09-02	protein-coding	0	0.00850455	1	209	0.00010695	0.0106752	0.00305499	0.196296	0.162037	0.111111	0.0731481	0.0444444	0.0268519	0.0185185
Amplification Peak 19 - CN values	12p13.33	65125	WNK1	protein-coding	0	0.00901342	1	73	3.763e-05	0.176112	0.0152749	0.193519	0.193519	0.193519	0.193519	0.193519	0.193519	0.193519
Deletion Peak 36 - CN values	14q24.2	8650	NUMB	protein-coding	0	0.00901342	1	88	6.946e-05	0.0653289	0.00509165	0.246296	0.221296	0.167593	0.115741	0.0703704	0.0398148	0.0314815
Deletion Peak 24 - CN values	9q34.3	8021	NUP214	protein-coding	1	0.0100464	1	165	5.419e-05	0.192714	0.0112016	0.187963	0.162037	0.114815	0.075	0.0444444	0.0231481	0.0175926
Amplification Peak 3 - CN values	1q44	3192	HNRNPU	protein-coding	0	0.0101397	1	616	0.0005025	0.0401497	0.00509165	0.668519	0.668519	0.668519	0.668519	0.668519	0.668519	0.668519
Deletion Peak 47 - CN values	22q13.32	5600	MAPK11	protein-coding	0	0.010306	1	284	0.00013914	0.0239568	-	0.375926	0.35	0.273148	0.205556	0.125926	0.0712963	0.0490741
Deletion Peak 2 - CN values	1p21.2	79871	RPAP2	protein-coding	0	0.0108527	1	121	1.782e-05	0.247914	0.00305499	0.248148	0.22037	0.14537	0.0953704	0.0527778	0.0259259	0.0166667
Deletion Peak 6 - CN values	3p14.2	7110	TMF1	protein-coding	0	0.0108527	1	54	0.0001634	0.101084	0.00407332	0.252778	0.232407	0.180556	0.128704	0.0851852	0.0407407	0.0277778
Deletion Peak 6 - CN values	3p14.2	57060	PCBP4	protein-coding	0	0.0108527	1	66	2.077e-05	0.0339158	0.00203666	0.252778	0.232407	0.180556	0.128704	0.0851852	0.0407407	0.0277778
Deletion Peak 24 - CN values	9q34.3	7186	TRAF2	protein-coding	0	0.0108599	1	405	0.00167102	0.0829571	0.00101833	0.187963	0.162037	0.114815	0.075	0.0444444	0.0231481	0.0175926
Deletion Peak 29 - CN values	11q23.1	5519	PPP2R1B	protein-coding	0	0.0112208	1	542	0.0003952	0.0639556	0.00203666	0.446296	0.417593	0.353704	0.275926	0.192593	0.123148	0.0861111
Deletion Peak 10 - CN values	5q11.2	27292	DIMT1	protein-coding	0	0.0112882	1	180	1.243e-05	0.0313571	0.00101833	0.206481	0.194444	0.153704	0.100926	0.0722222	0.0416667	0.0324074
Deletion Peak 1 - CN values	1p36.13	51154	MRTO4	protein-coding	0	0.0115152	1	223	1.86e-05	-	0.00101833	0.331481	0.300926	0.215741	0.146296	0.0916667	0.0546296	0.037037
Deletion Peak 1 - CN values	1p36.13	842	CASP9	protein-coding	0	0.0121335	1	42	1.716e-05	0.24191	0.00305499	0.331481	0.300926	0.215741	0.146296	0.0916667	0.0546296	0.037037
Deletion Peak 4 - CN values	2q22.1	114793	FMNL2	protein-coding	0	0.0121335	1	32	1.591e-05	0.0376342	0.00305499	0.153704	0.130556	0.0851852	0.0564815	0.0361111	0.0222222	0.0166667
Deletion Peak 6 - CN values	3p14.2	9254	CACNA2D2	protein-coding	0	0.0121335	1	25	6.942e-05	0.0298104	0.00712831	0.252778	0.232407	0.180556	0.128704	0.0851852	0.0407407	0.0277778
Deletion Peak 6 - CN values	3p14.2	7867	MAPKAPK3	protein-coding	0	0.0121335	1	61	1.892e-05	0.0750026	0.00305499	0.252778	0.232407	0.180556	0.128704	0.0851852	0.0407407	0.0277778
Deletion Peak 24 - CN values	9q34.3	84960	CCDC183	protein-coding	0	0.0121335	1	28	2.73e-06	0.161272	0.00407332	0.187963	0.162037	0.114815	0.075	0.0444444	0.0231481	0.0175926
Deletion Peak 28 - CN values	11q13.1	80198	MUS81	protein-coding	0	0.0121335	1	151	4.885e-05	0.188287	0.00305499	0.167593	0.152778	0.122222	0.087963	0.0564815	0.0314815	0.0194444
Deletion Peak 30 - CN values	11q25	112936	VPS26B	protein-coding	0	0.0121335	1	74	2.504e-05	0.0118448	0.00407332	0.414815	0.390741	0.331481	0.256481	0.17963	0.117593	0.0842593
Deletion Peak 47 - CN values	22q13.32	9620	CELSR1	protein-coding	0	0.0121335	1	11	2.74e-06	0.143925	0.0142566	0.375926	0.35	0.273148	0.205556	0.125926	0.0712963	0.0490741
Amplification Peak 12 - CN values	8q22.1	91147	TMEM67	protein-coding	0	0.0123324	1	149	8.332e-05	0.11975	0.00407332	0.544444	0.544444	0.544444	0.544444	0.544444	0.544444	0.544444
Deletion Peak 47 - CN values	22q13.32	51512	GTSE1	protein-coding	0	0.0128927	1	116	4.474e-05	0.308067	0.00916497	0.375926	0.35	0.273148	0.205556	0.125926	0.0712963	0.0490741
Deletion Peak 4 - CN values	2q22.1	5433	POLR2D	protein-coding	0	0.0138244	1	439	0.00012577	0.00563032	0.00203666	0.153704	0.130556	0.0851852	0.0564815	0.0361111	0.0222222	0.0166667
Deletion Peak 10 - CN values	5q11.2	4214	MAP3K1	protein-coding	1	0.0138244	1	275	0.00021011	0.0713099	0.0712831	0.206481	0.194444	0.153704	0.100926	0.0722222	0.0416667	0.0324074
Deletion Peak 2 - CN values	1p21.2	6125	RPL5	protein-coding	1	0.0139894	1	483	0.00019242	0.0152053	0.00407332	0.248148	0.22037	0.14537	0.0953704	0.0527778	0.0259259	0.0166667
Deletion Peak 6 - CN values	3p14.2	80335	WDR82	protein-coding	0	0.0141891	1	126	9.436e-05	0.0054518	0.00203666	0.252778	0.232407	0.180556	0.128704	0.0851852	0.0407407	0.0277778
Deletion Peak 13 - CN values	6q15	10492	SYNCRIP	protein-coding	0	0.0146129	1	236	0.00027396	0.00856311	0.00610998	0.273148	0.259259	0.211111	0.163889	0.106481	0.0592593	0.0444444
Deletion Peak 24 - CN values	9q34.3	7410	VAV2	protein-coding	0	0.0151365	1	296	0.00023018	0.0283015	0.00407332	0.187963	0.162037	0.114815	0.075	0.0444444	0.0231481	0.0175926
Deletion Peak 29 - CN values	11q23.1	5962	RDX	protein-coding	0	0.0151365	1	41	2.433e-05	0.00962449	0.00305499	0.446296	0.417593	0.353704	0.275926	0.192593	0.123148	0.0861111
Deletion Peak 24 - CN values	9q34.3	7248	TSC1	protein-coding	1	0.0157772	1	100	7.725e-05	0.110459	0.00509165	0.187963	0.162037	0.114815	0.075	0.0444444	0.0231481	0.0175926
Deletion Peak 29 - CN values	11q23.1	22897	CEP164	protein-coding	0	0.0157772	1	152	5.903e-05	0.321687	0.00509165	0.446296	0.417593	0.353704	0.275926	0.192593	0.123148	0.0861111
Deletion Peak 2 - CN values	1p21.2	2730	GCLM	protein-coding	0	0.0166559	1	22	5.04e-06	0.0458016	0.00305499	0.248148	0.22037	0.14537	0.0953704	0.0527778	0.0259259	0.0166667
Deletion Peak 6 - CN values	3p14.2	ENSG00000230454	U73166.2	lncRNA	0	0.0166559	1	-	-	-	-	0.252778	0.232407	0.180556	0.128704	0.0851852	0.0407407	0.0277778
Deletion Peak 10 - CN values	5q11.2	6606	SMN1	protein-coding	0	0.0166559	1	286	0.00035588	-	-	0.206481	0.194444	0.153704	0.100926	0.0722222	0.0416667	0.0324074
Deletion Peak 24 - CN values	9q34.3	55684	RABL6	protein-coding	0	0.0166559	1	31	2.791e-05	0.150676	0.00203666	0.187963	0.162037	0.114815	0.075	0.0444444	0.0231481	0.0175926
Deletion Peak 28 - CN values	11q13.1	57410	SCYL1	protein-coding	0	0.0166559	1	76	2.305e-05	0.0732472	0.00407332	0.167593	0.152778	0.122222	0.087963	0.0564815	0.0314815	0.0194444
Deletion Peak 28 - CN values	11q13.1	10938	EHD1	protein-coding	0	0.0166559	1	32	1.07e-05	0.00680771	0.00305499	0.167593	0.152778	0.122222	0.087963	0.0564815	0.0314815	0.0194444
Deletion Peak 36 - CN values	14q24.2	122953	JDP2	protein-coding	0	0.0166559	1	31	0.00016266	0.0413108	0.00101833	0.246296	0.221296	0.167593	0.115741	0.0703704	0.0398148	0.0314815
Deletion Peak 9 - CN values	4q34.3	836	CASP3	protein-coding	0	0.0174727	1	166	0.00017557	0.077598	0.00101833	0.230556	0.212037	0.150926	0.105556	0.0731481	0.0537037	0.0388889
Deletion Peak 2 - CN values	1p21.2	284695	ZNF326	protein-coding	0	0.0175864	1	75	9.07e-06	0.11511	0.00101833	0.248148	0.22037	0.14537	0.0953704	0.0527778	0.0259259	0.0166667
Deletion Peak 5 - CN values	2q37.3	728294	D2HGDH	protein-coding	0	0.0175864	1	99	4.97e-06	0.121504	0.00101833	0.196296	0.162037	0.111111	0.0731481	0.0444444	0.0268519	0.0185185
Deletion Peak 36 - CN values	14q24.2	91748	ELMSAN1	protein-coding	0	0.0175864	1	49	8.5e-06	0.134539	0.00814664	0.246296	0.221296	0.167593	0.115741	0.0703704	0.0398148	0.0314815
Deletion Peak 25 - CN values	10q23.31	5728	PTEN	protein-coding	1	0.0185654	1	272	0.00042351	0.00481439	0.0356415	0.221296	0.191667	0.140741	0.0972222	0.0657407	0.0444444	0.0324074
Deletion Peak 2 - CN values	1p21.2	8317	CDC7	protein-coding	0	0.0192774	1	153	3.125e-05	0.171832	0.00203666	0.248148	0.22037	0.14537	0.0953704	0.0527778	0.0259259	0.0166667
Amplification Peak 22 - CN values	13q34	7027	TFDP1	protein-coding	0	0.0202437	1	79	3.105e-05	0.0268065	0.00305499	0.12037	0.12037	0.12037	0.12037	0.12037	0.12037	0.12037
Deletion Peak 1 - CN values	1p36.13	65018	PINK1	protein-coding	0	0.0202437	1	69	4.134e-05	0.193054	0.00610998	0.331481	0.300926	0.215741	0.146296	0.0916667	0.0546296	0.037037
Deletion Peak 36 - CN values	14q24.2	6430	SRSF5	protein-coding	0	0.0204676	1	266	6.785e-05	-	0.00203666	0.246296	0.221296	0.167593	0.115741	0.0703704	0.0398148	0.0314815
Deletion Peak 3 - CN values	2p25.1	3030	HADHA	protein-coding	0	0.0217763	1	110	2.865e-05	0.128593	0.00305499	0.121296	0.102778	0.0648148	0.0361111	0.0231481	0.0111111	0.00833333
Amplification Peak 19 - CN values	12p13.33	23085	ERC1	protein-coding	1	0.0231092	1	74	3.084e-05	0.0200131	0.00610998	0.193519	0.193519	0.193519	0.193519	0.193519	0.193519	0.193519
Deletion Peak 2 - CN values	1p21.2	26191	PTPN22	protein-coding	0	0.0231092	1	57	1.353e-05	0.302408	0.0101833	0.248148	0.22037	0.14537	0.0953704	0.0527778	0.0259259	0.0166667
Deletion Peak 28 - CN values	11q13.1	23649	POLA2	protein-coding	0	0.0231092	1	131	5.978e-05	0.122051	0.00610998	0.167593	0.152778	0.122222	0.087963	0.0564815	0.0314815	0.0194444
Amplification Peak 22 - CN values	13q34	8451	CUL4A	protein-coding	0	0.0232214	1	377	0.00065068	0.0238115	0.00305499	0.12037	0.12037	0.12037	0.12037	0.12037	0.12037	0.12037
Deletion Peak 10 - CN values	5q11.2	3796	KIF2A	protein-coding	0	0.0238992	1	222	0.00012972	0.0191842	0.00712831	0.206481	0.194444	0.153704	0.100926	0.0722222	0.0416667	0.0324074
Deletion Peak 33 - CN values	12q24.21	5901	RAN	protein-coding	0	0.0238992	1	372	0.00013538	0.00272901	0.00101833	0.157407	0.137963	0.0935185	0.05	0.0287037	0.012963	0.00833333
Deletion Peak 3 - CN values	2p25.1	79172	CENPO	protein-coding	0	0.0253636	1	128	3.558e-05	0.23605	0.00407332	0.121296	0.102778	0.0648148	0.0361111	0.0231481	0.0111111	0.00833333
Deletion Peak 6 - CN values	3p14.2	7375	USP4	protein-coding	0	0.0253636	1	161	6.24e-05	0.0804897	0.00610998	0.252778	0.232407	0.180556	0.128704	0.0851852	0.0407407	0.0277778
Deletion Peak 6 - CN values	3p14.2	387	RHOA	protein-coding	1	0.0253636	1	420	0.00096876	0.00630648	0.00712831	0.252778	0.232407	0.180556	0.128704	0.0851852	0.0407407	0.0277778
Deletion Peak 2 - CN values	1p21.2	5586	PKN2	protein-coding	0	0.0261829	1	94	7.759e-05	0.0589108	0.00509165	0.248148	0.22037	0.14537	0.0953704	0.0527778	0.0259259	0.0166667
Deletion Peak 6 - CN values	3p14.2	5580	PRKCD	protein-coding	0	0.0261829	1	164	0.00016946	0.0758158	0.00509165	0.252778	0.232407	0.180556	0.128704	0.0851852	0.0407407	0.0277778
Deletion Peak 18 - CN values	8p12	2961	GTF2E2	protein-coding	0	0.0261829	1	165	5.141e-05	0.056719	0.00305499	0.413889	0.399074	0.336111	0.265741	0.207407	0.148148	0.114815
Deletion Peak 1 - CN values	1p36.13	1650	DDOST	protein-coding	0	0.0263949	1	308	8.167e-05	0.0432556	0.00203666	0.331481	0.300926	0.215741	0.146296	0.0916667	0.0546296	0.037037
Amplification Peak 3 - CN values	1q44	9804	TOMM20	protein-coding	0	0.0274554	1	65	3.267e-05	0.0137826	-	0.668519	0.668519	0.668519	0.668519	0.668519	0.668519	0.668519
Deletion Peak 5 - CN values	2q37.3	10920	COPS8	protein-coding	0	0.0274554	1	96	2.203e-05	0.05108	0.00101833	0.196296	0.162037	0.111111	0.0731481	0.0444444	0.0268519	0.0185185
Deletion Peak 9 - CN values	4q34.3	7098	TLR3	protein-coding	0	0.0274554	1	50	0.00013389	0.137499	0.00610998	0.230556	0.212037	0.150926	0.105556	0.0731481	0.0537037	0.0388889
Deletion Peak 33 - CN values	12q24.21	6926	TBX3	protein-coding	1	0.0274554	1	25	2.88e-06	0.0345688	0.0274949	0.157407	0.137963	0.0935185	0.05	0.0287037	0.012963	0.00833333
Deletion Peak 33 - CN values	12q24.21	11113	CIT	protein-coding	0	0.0274554	1	39	4.22e-06	0.0279366	0.0183299	0.157407	0.137963	0.0935185	0.05	0.0287037	0.012963	0.00833333
Deletion Peak 6 - CN values	3p14.2	2771	GNAI2	protein-coding	0	0.0280637	1	438	0.00117567	0.0212181	0.00203666	0.252778	0.232407	0.180556	0.128704	0.0851852	0.0407407	0.0277778
Deletion Peak 4 - CN values	2q22.1	905	CCNT2	protein-coding	0	0.0294642	1	122	8.89e-06	0.20911	0.00203666	0.153704	0.130556	0.0851852	0.0564815	0.0361111	0.0222222	0.0166667
Amplification Peak 3 - CN values	1q44	ENSG00000235749	RP11-634B7.4	lncRNA	0	0.0296138	1	-	-	-	-	0.668519	0.668519	0.668519	0.668519	0.668519	0.668519	0.668519
Amplification Peak 3 - CN values	1q44	ENSG00000259865	RP11-488L18.10	lncRNA	0	0.0296138	1	-	-	-	-	0.668519	0.668519	0.668519	0.668519	0.668519	0.668519	0.668519
Amplification Peak 3 - CN values	1q44	ENSG00000231663	RP5-827C21.4	lncRNA	0	0.0296138	1	-	-	-	-	0.668519	0.668519	0.668519	0.668519	0.668519	0.668519	0.668519
Amplification Peak 3 - CN values	1q44	ENSG00000232347	RP11-488L18.8	lncRNA	0	0.0296138	1	-	-	-	-	0.668519	0.668519	0.668519	0.668519	0.668519	0.668519	0.668519
Amplification Peak 3 - CN values	1q44	ENSG00000236817	RP11-978I15.10	lncRNA	0	0.0296138	1	-	-	-	-	0.668519	0.668519	0.668519	0.668519	0.668519	0.668519	0.668519
Amplification Peak 22 - CN values	13q34	ENSG00000233644	ARHGEF7-IT1	lncRNA	0	0.0296138	1	-	-	-	-	0.12037	0.12037	0.12037	0.12037	0.12037	0.12037	0.12037
Amplification Peak 22 - CN values	13q34	5095	PCCA	protein-coding	0	0.0296138	1	23	5.17e-06	0.0957778	0.00407332	0.12037	0.12037	0.12037	0.12037	0.12037	0.12037	0.12037
Amplification Peak 22 - CN values	13q34	ENSG00000227659	CLYBL-AS2	lncRNA	0	0.0296138	1	-	-	-	-	0.12037	0.12037	0.12037	0.12037	0.12037	0.12037	0.12037
Amplification Peak 22 - CN values	13q34	23348	DOCK9	protein-coding	0	0.0296138	1	16	1.66e-06	0.0308119	0.01222	0.12037	0.12037	0.12037	0.12037	0.12037	0.12037	0.12037
Amplification Peak 22 - CN values	13q34	23263	MCF2L	protein-coding	0	0.0296138	1	30	1.378e-05	0.0717194	0.0101833	0.12037	0.12037	0.12037	0.12037	0.12037	0.12037	0.12037
Amplification Peak 22 - CN values	13q34	55002	TMCO3	protein-coding	0	0.0296138	1	4	1.1e-07	0.0624242	0.00509165	0.12037	0.12037	0.12037	0.12037	0.12037	0.12037	0.12037
Amplification Peak 22 - CN values	13q34	ENSG00000233695	GAS6-AS1	lncRNA	0	0.0296138	1	-	-	-	-	0.12037	0.12037	0.12037	0.12037	0.12037	0.12037	0.12037
Amplification Peak 27 - CN values	17q23.1	51174	TUBD1	protein-coding	0	0.0296138	1	5	9.5e-07	0.0882796	0.00305499	0.334259	0.334259	0.334259	0.334259	0.334259	0.334259	0.334259
Deletion Peak 1 - CN values	1p36.13	ENSG00000227959	RP11-276H7.2	lncRNA	0	0.0296138	1	-	-	-	-	0.331481	0.300926	0.215741	0.146296	0.0916667	0.0546296	0.037037
Deletion Peak 2 - CN values	1p21.2	ENSG00000273483	RP4-671G15.2	lncRNA	0	0.0296138	1	-	-	-	-	0.248148	0.22037	0.14537	0.0953704	0.0527778	0.0259259	0.0166667
Deletion Peak 2 - CN values	1p21.2	ENSG00000226167	AP4B1-AS1	lncRNA	0	0.0296138	1	-	-	-	-	0.248148	0.22037	0.14537	0.0953704	0.0527778	0.0259259	0.0166667
Deletion Peak 3 - CN values	2p25.1	3797	KIF3C	protein-coding	0	0.0296138	1	88	3.487e-05	0.0430194	0.00407332	0.121296	0.102778	0.0648148	0.0361111	0.0231481	0.0111111	0.00833333
Deletion Peak 3 - CN values	2p25.1	130497	OSR1	protein-coding	0	0.0296138	1	21	3.2e-06	0.0216849	0.00203666	0.121296	0.102778	0.0648148	0.0361111	0.0231481	0.0111111	0.00833333
Deletion Peak 3 - CN values	2p25.1	9687	GREB1	protein-coding	0	0.0296138	1	23	1.31e-06	0.081009	0.00610998	0.121296	0.102778	0.0648148	0.0361111	0.0231481	0.0111111	0.00833333
Deletion Peak 3 - CN values	2p25.1	ENSG00000242282	AC108488.4	lncRNA	0	0.0296138	1	-	-	-	-	0.121296	0.102778	0.0648148	0.0361111	0.0231481	0.0111111	0.00833333
Deletion Peak 3 - CN values	2p25.1	ENSG00000234378	AC098828.2	lncRNA	0	0.0296138	1	-	-	-	-	0.121296	0.102778	0.0648148	0.0361111	0.0231481	0.0111111	0.00833333
Deletion Peak 4 - CN values	2q22.1	344148	NCKAP5	protein-coding	0	0.0296138	1	8	3.3e-07	0.231667	0.00916497	0.153704	0.130556	0.0851852	0.0564815	0.0361111	0.0222222	0.0166667
Deletion Peak 5 - CN values	2q37.3	116987	AGAP1	protein-coding	0	0.0296138	1	40	7.7e-06	0.0199171	0.00916497	0.196296	0.162037	0.111111	0.0731481	0.0444444	0.0268519	0.0185185
Deletion Peak 5 - CN values	2q37.3	ENSG00000260942	CAPN10-AS1	lncRNA	0	0.0296138	1	-	-	-	-	0.196296	0.162037	0.111111	0.0731481	0.0444444	0.0268519	0.0185185
Deletion Peak 6 - CN values	3p14.2	ENSG00000230698	CTD-2330K9.2	lncRNA	0	0.0296138	1	-	-	-	-	0.252778	0.232407	0.180556	0.128704	0.0851852	0.0407407	0.0277778
Deletion Peak 7 - CN values	4p16.3	ENSG00000248416	RP11-1191J2.4	lncRNA	0	0.0296138	1	-	-	-	-	0.234259	0.210185	0.155556	0.0990741	0.0694444	0.0435185	0.0324074
Deletion Peak 10 - CN values	5q11.2	ENSG00000248294	CTD-2023N9.2	lncRNA	0	0.0296138	1	-	-	-	-	0.206481	0.194444	0.153704	0.100926	0.0722222	0.0416667	0.0324074
Deletion Peak 13 - CN values	6q15	4199	ME1	protein-coding	0	0.0296138	1	22	3.88e-06	0.0844502	-	0.273148	0.259259	0.211111	0.163889	0.106481	0.0592593	0.0444444
Deletion Peak 15 - CN values	7p22.3	221927	BRAT1	protein-coding	0	0.0296138	1	19	9.54e-06	0.230443	0.00101833	0.0935185	0.0851852	0.0611111	0.0398148	0.0287037	0.0212963	0.0175926
Deletion Peak 15 - CN values	7p22.3	29960	MRM2	protein-coding	0	0.0296138	1	16	3.72e-06	0.138708	-	0.0935185	0.0851852	0.0611111	0.0398148	0.0287037	0.0212963	0.0175926
Deletion Peak 20 - CN values	8q24.3	23513	SCRIB	protein-coding	0	0.0296138	1	82	0.00013506	0.101809	0.00610998	0.0444444	0.0435185	0.0314815	0.025	0.0185185	0.012037	0.00925926
Deletion Peak 24 - CN values	9q34.3	8019	BRD3	protein-coding	1	0.0296138	1	23	6.41e-06	0.0365099	0.00407332	0.187963	0.162037	0.114815	0.075	0.0444444	0.0231481	0.0175926
Deletion Peak 26 - CN values	10q26.3	170394	PWWP2B	protein-coding	0	0.0296138	1	5	5e-08	0.139644	-	0.215741	0.185185	0.138889	0.0898148	0.0601852	0.0342593	0.0277778
Deletion Peak 28 - CN values	11q13.1	741	ZNHIT2	protein-coding	0	0.0296138	1	8	1.356e-05	0.162454	-	0.167593	0.152778	0.122222	0.087963	0.0564815	0.0314815	0.0194444
Deletion Peak 28 - CN values	11q13.1	84447	SYVN1	protein-coding	0	0.0296138	1	113	0.00012676	0.069929	0.00305499	0.167593	0.152778	0.122222	0.087963	0.0564815	0.0314815	0.0194444
Deletion Peak 29 - CN values	11q23.1	ENSG00000256195	RP11-64D24.4	lncRNA	0	0.0296138	1	-	-	-	-	0.446296	0.417593	0.353704	0.275926	0.192593	0.123148	0.0861111
Deletion Peak 29 - CN values	11q23.1	54970	TTC12	protein-coding	0	0.0296138	1	3	0	0.212974	0.00101833	0.446296	0.417593	0.353704	0.275926	0.192593	0.123148	0.0861111
Deletion Peak 29 - CN values	11q23.1	ENSG00000254968	RP11-65M17.3	lncRNA	0	0.0296138	1	-	-	-	-	0.446296	0.417593	0.353704	0.275926	0.192593	0.123148	0.0861111
Deletion Peak 30 - CN values	11q25	ENSG00000254648	RP11-713P17.4	lncRNA	0	0.0296138	1	-	-	-	-	0.414815	0.390741	0.331481	0.256481	0.17963	0.117593	0.0842593
Deletion Peak 33 - CN values	12q24.21	8437	RASAL1	protein-coding	0	0.0296138	1	16	4.06e-06	0.13687	0.00509165	0.157407	0.137963	0.0935185	0.05	0.0287037	0.012963	0.00833333
Deletion Peak 33 - CN values	12q24.21	80018	NAA25	protein-coding	0	0.0296138	1	24	8.79e-06	0.0516566	0.00509165	0.157407	0.137963	0.0935185	0.05	0.0287037	0.012963	0.00833333
Deletion Peak 33 - CN values	12q24.21	605	BCL7A	protein-coding	1	0.0296138	1	26	2.76e-06	0.0415634	-	0.157407	0.137963	0.0935185	0.05	0.0287037	0.012963	0.00833333
Deletion Peak 33 - CN values	12q24.21	ENSG00000258337	RP11-115H15.2	lncRNA	0	0.0296138	1	-	-	-	-	0.157407	0.137963	0.0935185	0.05	0.0287037	0.012963	0.00833333
Deletion Peak 34 - CN values	13q11	ENSG00000226352	RP11-523H24.3	lncRNA	0	0.0296138	1	-	-	-	-	0.313889	0.287963	0.215741	0.162037	0.116667	0.0722222	0.0583333
Deletion Peak 36 - CN values	14q24.2	53349	ZFYVE1	protein-coding	0	0.0296138	1	5	1.9e-07	0.0347086	0.00305499	0.246296	0.221296	0.167593	0.115741	0.0703704	0.0398148	0.0314815
Deletion Peak 36 - CN values	14q24.2	ENSG00000259153	RP6-65G23.3	lncRNA	0	0.0296138	1	-	-	-	-	0.246296	0.221296	0.167593	0.115741	0.0703704	0.0398148	0.0314815
Deletion Peak 36 - CN values	14q24.2	ENSG00000259319	RP11-293M10.6	lncRNA	0	0.0296138	1	-	-	-	-	0.246296	0.221296	0.167593	0.115741	0.0703704	0.0398148	0.0314815
Deletion Peak 36 - CN values	14q24.2	ENSG00000259005	RP3-449M8.6	lncRNA	0	0.0296138	1	-	-	-	-	0.246296	0.221296	0.167593	0.115741	0.0703704	0.0398148	0.0314815
Deletion Peak 37 - CN values	15q13.1	ENSG00000260693	AC026150.8	lncRNA	0	0.0296138	1	-	-	-	-	0.257407	0.235185	0.157407	0.10463	0.0638889	0.0416667	0.0305556
Deletion Peak 42 - CN values	19p13.3	ENSG00000267244	CTB-31O20.4	lncRNA	0	0.0296138	1	-	-	-	-	0.237037	0.213889	0.162963	0.110185	0.0657407	0.0425926	0.0324074
Deletion Peak 47 - CN values	22q13.32	ENSG00000205559	CHKB-AS1	lncRNA	0	0.0296138	1	-	-	-	-	0.375926	0.35	0.273148	0.205556	0.125926	0.0712963	0.0490741
Deletion Peak 44 - CN values	20p13	1457	CSNK2A1	protein-coding	0	0.0302247	1	847	0.00154232	0.0195092	0.00305499	0.117593	0.105556	0.0861111	0.0648148	0.0444444	0.0287037	0.0212963
Deletion Peak 29 - CN values	11q23.1	9183	ZW10	protein-coding	0	0.0312729	1	169	4.046e-05	0.111454	0.00101833	0.446296	0.417593	0.353704	0.275926	0.192593	0.123148	0.0861111
Amplification Peak 7 - CN values	6p23	51256	TBC1D7	protein-coding	0	0.0336557	1	28	1.411e-05	0.0497825	-	0.215741	0.215741	0.215741	0.215741	0.215741	0.215741	0.215741
Amplification Peak 14 - CN values	10p15.1	84893	FBXO18	protein-coding	0	0.0336557	1	24	1.96e-06	0.0877935	0.00916497	0.217593	0.217593	0.217593	0.217593	0.217593	0.217593	0.217593
Deletion Peak 2 - CN values	1p21.2	271	AMPD2	protein-coding	0	0.0336557	1	44	1.478e-05	0.0243663	0.00203666	0.248148	0.22037	0.14537	0.0953704	0.0527778	0.0259259	0.0166667
Deletion Peak 6 - CN values	3p14.2	9039	UBA3	protein-coding	0	0.0336557	1	38	0.00011874	0.00877164	0.00101833	0.252778	0.232407	0.180556	0.128704	0.0851852	0.0407407	0.0277778
Deletion Peak 7 - CN values	4p16.3	10336	PCGF3	protein-coding	0	0.0336557	1	39	3.59e-06	0.0144527	0.00101833	0.234259	0.210185	0.155556	0.0990741	0.0694444	0.0435185	0.0324074
Deletion Peak 9 - CN values	4q34.3	3660	IRF2	protein-coding	0	0.0336557	1	31	1.243e-05	0.0653813	0.00101833	0.230556	0.212037	0.150926	0.105556	0.0731481	0.0537037	0.0388889
Deletion Peak 24 - CN values	9q34.3	10807	SDCCAG3	protein-coding	0	0.0336557	1	55	1.524e-05	0.145683	0.00305499	0.187963	0.162037	0.114815	0.075	0.0444444	0.0231481	0.0175926
Deletion Peak 29 - CN values	11q23.1	9159	PCSK7	protein-coding	1	0.0336557	1	33	1.364e-05	0.120926	0.00610998	0.446296	0.417593	0.353704	0.275926	0.192593	0.123148	0.0861111
Deletion Peak 33 - CN values	12q24.21	84678	KDM2B	protein-coding	0	0.0336557	1	51	2.33e-06	0.0524011	0.00610998	0.157407	0.137963	0.0935185	0.05	0.0287037	0.012963	0.00833333
Deletion Peak 38 - CN values	16q24.3	22980	TCF25	protein-coding	0	0.0336557	1	25	6.83e-06	0.0711369	0.00610998	0.564815	0.541667	0.456481	0.348148	0.242593	0.150926	0.102778
Deletion Peak 4 - CN values	2q22.1	4175	MCM6	protein-coding	0	0.0342525	1	198	0.00010883	0.0327918	0.00407332	0.153704	0.130556	0.0851852	0.0564815	0.0361111	0.0222222	0.0166667
Deletion Peak 12 - CN values	6p25.3	7280	TUBB2A	protein-coding	0	0.0366447	1	1885	0.00143694	0	0.00203666	0.131481	0.122222	0.0953704	0.0731481	0.0444444	0.0287037	0.0203704
Deletion Peak 26 - CN values	10q26.3	10844	TUBGCP2	protein-coding	0	0.0366447	1	152	4.187e-05	0.0640539	0.00610998	0.215741	0.185185	0.138889	0.0898148	0.0601852	0.0342593	0.0277778
Deletion Peak 36 - CN values	14q24.2	51382	ATP6V1D	protein-coding	0	0.0366447	1	260	0.00015556	0.0138993	0.00203666	0.246296	0.221296	0.167593	0.115741	0.0703704	0.0398148	0.0314815
Deletion Peak 6 - CN values	3p14.2	4286	MITF	protein-coding	1	0.0403415	1	35	2.534e-05	0.0579383	0.00305499	0.252778	0.232407	0.180556	0.128704	0.0851852	0.0407407	0.0277778
Deletion Peak 24 - CN values	9q34.3	92714	ARRDC1	protein-coding	0	0.0403415	1	37	1.687e-05	0.131298	-	0.187963	0.162037	0.114815	0.075	0.0444444	0.0231481	0.0175926
Deletion Peak 15 - CN values	7p22.3	8662	EIF3B	protein-coding	0	0.04054	1	344	4.678e-05	0.0516067	0.00305499	0.0935185	0.0851852	0.0611111	0.0398148	0.0287037	0.0212963	0.0175926
Deletion Peak 33 - CN values	12q24.21	6249	CLIP1	protein-coding	1	0.04054	1	123	1.888e-05	0.0810482	0.00814664	0.157407	0.137963	0.0935185	0.05	0.0287037	0.012963	0.00833333
Deletion Peak 13 - CN values	6q15	23195	MDN1	protein-coding	0	0.0406604	1	227	3.16e-05	0.160129	0.0315682	0.273148	0.259259	0.211111	0.163889	0.106481	0.0592593	0.0444444
Deletion Peak 33 - CN values	12q24.21	5985	RFC5	protein-coding	0	0.0432644	1	326	7.568e-05	0.0513358	0.00101833	0.157407	0.137963	0.0935185	0.05	0.0287037	0.012963	0.00833333
Deletion Peak 10 - CN values	5q11.2	140890	SREK1	protein-coding	0	0.0446354	1	71	5.29e-06	0.0974124	0.00305499	0.206481	0.194444	0.153704	0.100926	0.0722222	0.0416667	0.0324074
Deletion Peak 6 - CN values	3p14.2	MI0000433	hsa-let-7g	microRNA	0	0.0448002	1	-	-	-	-	0.252778	0.232407	0.180556	0.128704	0.0851852	0.0407407	0.0277778
Deletion Peak 29 - CN values	11q23.1	85458	DIXDC1	protein-coding	0	0.0474787	1	25	8.39e-06	0.0771885	0.00305499	0.446296	0.417593	0.353704	0.275926	0.192593	0.123148	0.0861111
Deletion Peak 24 - CN values	9q34.3	9442	MED27	protein-coding	0	0.048928	1	104	1.152e-05	0.0115457	0.00203666	0.187963	0.162037	0.114815	0.075	0.0444444	0.0231481	0.0175926
Deletion Peak 29 - CN values	11q23.1	25996	REXO2	protein-coding	0	0.0498983	1	154	5.02e-06	0.0921542	0.00407332	0.446296	0.417593	0.353704	0.275926	0.192593	0.123148	0.0861111
Deletion Peak 36 - CN values	14q24.2	91754	NEK9	protein-coding	0	0.0498983	1	120	2.294e-05	0.0499759	0.00610998	0.246296	0.221296	0.167593	0.115741	0.0703704	0.0398148	0.0314815

## Sheet: CESC
Drivers in CESC
peak_ID	peak_name	gene_ID	gene_symbol	gene_type	is_census	hypergeometric_test_p_value	is_driver	degree	Betweenness_Centrality	ka_ks_ratio	mutation_rate	cn_change_ratio_amp_0.25/del_0.25	cn_change_ratio_amp_0.25/del_0.3	cn_change_ratio_amp_0.25/del_0.4	cn_change_ratio_amp_0.25/del_0.5	cn_change_ratio_amp_0.25/del_0.6	cn_change_ratio_amp_0.25/del_0.7	cn_change_ratio_amp_0.25/del_0.75
Deletion Peak 20 - CN values	14q32.31	9252	RPS6KA5	protein-coding	0	0.000875575	1	166	0.0001963	0.0215894	0.0103093	0.128814	0.111864	0.0949153	0.0813559	0.0542373	0.0440678	0.0338983
Deletion Peak 16 - CN values	11q24.3	84959	UBASH3B	protein-coding	0	0.00257503	1	111	0.00021845	0.0207589	0.0154639	0.481356	0.454237	0.413559	0.325424	0.274576	0.19661	0.152542
Deletion Peak 4 - CN values	2q37.1	4691	NCL	protein-coding	0	0.0274554	1	257	0.0001988	0.16425	0.0154639	0.372881	0.349153	0.318644	0.244068	0.2	0.152542	0.101695
Amplification Peak 7 - CN values	5p15.33	10016	PDCD6	protein-coding	0	0.0296138	1	91	6.209e-05	0.00592636	-	0.440678	0.440678	0.440678	0.440678	0.440678	0.440678	0.440678
Amplification Peak 12 - CN values	8q24.21	ENSG00000249859	PVT1	lncRNA	0	0.0296138	1	-	-	-	-	0.349153	0.349153	0.349153	0.349153	0.349153	0.349153	0.349153
Amplification Peak 23 - CN values	17q25.1	85451	UNK	protein-coding	0	0.0296138	1	249	0.0002624	0.0591771	0.0206186	0.19661	0.19661	0.19661	0.19661	0.19661	0.19661	0.19661
Deletion Peak 4 - CN values	2q37.1	9759	HDAC4	protein-coding	0	0.0296138	1	159	0.00025879	0.0373288	0.0154639	0.372881	0.349153	0.318644	0.244068	0.2	0.152542	0.101695
Deletion Peak 5 - CN values	3p14.2	2272	FHIT	protein-coding	1	0.0296138	1	19	1.19e-06	0.0708831	0.00515464	0.39661	0.386441	0.355932	0.284746	0.220339	0.142373	0.0847458
Deletion Peak 16 - CN values	11q24.3	84897	TBRG1	protein-coding	0	0.0296138	1	14	2.295e-05	0.205165	0.0103093	0.481356	0.454237	0.413559	0.325424	0.274576	0.19661	0.152542
Deletion Peak 17 - CN values	13q12.11	2254	FGF9	protein-coding	0	0.0296138	1	58	2.418e-05	0.00489847	0.0154639	0.261017	0.244068	0.2	0.149153	0.115254	0.0711864	0.0508475
Deletion Peak 19 - CN values	13q14.2	11215	AKAP11	protein-coding	0	0.0296138	1	26	5.81e-06	0.273561	0.0257732	0.325424	0.305085	0.264407	0.2	0.162712	0.0949153	0.0610169
Deletion Peak 19 - CN values	13q14.2	2308	FOXO1	protein-coding	1	0.0296138	1	92	7.944e-05	0.0738332	0.00515464	0.325424	0.305085	0.264407	0.2	0.162712	0.0949153	0.0610169
Deletion Peak 19 - CN values	13q14.2	9445	ITM2B	protein-coding	0	0.0296138	1	33	8.646e-05	0.0207936	0.00515464	0.325424	0.305085	0.264407	0.2	0.162712	0.0949153	0.0610169
Deletion Peak 20 - CN values	14q32.31	23368	PPP1R13B	protein-coding	0	0.0296138	1	50	1.903e-05	0.054518	0.0103093	0.128814	0.111864	0.0949153	0.0813559	0.0542373	0.0440678	0.0338983
Deletion Peak 20 - CN values	14q32.31	9950	GOLGA5	protein-coding	1	0.0296138	1	54	2.407e-05	0.105742	0.0103093	0.128814	0.111864	0.0949153	0.0813559	0.0542373	0.0440678	0.0338983
Deletion Peak 20 - CN values	14q32.31	9321	TRIP11	protein-coding	1	0.0296138	1	45	1.323e-05	0.107365	0.0360825	0.128814	0.111864	0.0949153	0.0813559	0.0542373	0.0440678	0.0338983
Deletion Peak 21 - CN values	15q21.1	3175	ONECUT1	protein-coding	0	0.0296138	1	250	0.00082807	0.0172642	-	0.183051	0.159322	0.142373	0.105085	0.0847458	0.0576271	0.0474576
Deletion Peak 21 - CN values	15q21.1	11339	OIP5	protein-coding	0	0.0296138	1	66	3.233e-05	0.301025	-	0.183051	0.159322	0.142373	0.105085	0.0847458	0.0576271	0.0474576
Deletion Peak 27 - CN values	19q13.33	6141	RPL18	protein-coding	0	0.0296138	1	358	0.00010363	0.0384819	0.00515464	0.0915254	0.0847458	0.0644068	0.0474576	0.040678	0.0305085	0.0135593
Deletion Peak 27 - CN values	19q13.33	6205	RPS11	protein-coding	0	0.0296138	1	407	0.00014331	0	-	0.0915254	0.0847458	0.0644068	0.0474576	0.040678	0.0305085	0.0135593
Deletion Peak 27 - CN values	19q13.33	23521	RPL13A	protein-coding	0	0.0296138	1	341	6.17e-05	0.0400411	0.0103093	0.0915254	0.0847458	0.0644068	0.0474576	0.040678	0.0305085	0.0135593
Deletion Peak 27 - CN values	19q13.33	51070	NOSIP	protein-coding	0	0.0296138	1	23	1.25e-05	0.09124	-	0.0915254	0.0847458	0.0644068	0.0474576	0.040678	0.0305085	0.0135593
Amplification Peak 23 - CN values	17q25.1	6613	SUMO2	protein-coding	0	0.0336557	1	2097	0.00778785	0	-	0.19661	0.19661	0.19661	0.19661	0.19661	0.19661	0.19661

## Sheet: COAD
Drivers in COAD
peak_ID	peak_name	gene_ID	gene_symbol	gene_type	is_census	hypergeometric_test_p_value	is_driver	degree	Betweenness_Centrality	ka_ks_ratio	mutation_rate	cn_change_ratio_amp_0.25/del_0.25	cn_change_ratio_amp_0.25/del_0.3	cn_change_ratio_amp_0.25/del_0.4	cn_change_ratio_amp_0.25/del_0.5	cn_change_ratio_amp_0.25/del_0.6	cn_change_ratio_amp_0.25/del_0.7	cn_change_ratio_amp_0.25/del_0.75
Deletion Peak 36 - CN values	18q21.2	4089	SMAD4	protein-coding	1	2.78797e-10	1	372	0.00101649	0.0202792	0.326975	0.609756	0.596452	0.54102	0.439024	0.345898	0.257206	0.197339
Deletion Peak 29 - CN values	15q22.33	4088	SMAD3	protein-coding	1	4.80781e-09	1	489	0.00182362	0	0.0381471	0.283814	0.250554	0.201774	0.133038	0.0909091	0.0554324	0.0399113
Amplification Peak 6 - CN values	8q24.21	4609	MYC	protein-coding	1	5.86243e-08	1	1748	0.0126245	0.101164	-	0.507761	0.507761	0.507761	0.507761	0.507761	0.507761	0.507761
Deletion Peak 34 - CN values	18p11.31	7050	TGIF1	protein-coding	0	5.22324e-07	1	37	1.29e-05	0.112577	0.0517711	0.512195	0.501109	0.456763	0.35255	0.268293	0.181818	0.128603
Deletion Peak 18 - CN values	8p21.3	57805	CCAR2	protein-coding	0	2.44215e-05	1	134	5.341e-05	0.0859286	0.0517711	0.419069	0.4102	0.379157	0.345898	0.288248	0.232816	0.203991
Deletion Peak 18 - CN values	8p21.3	64236	PDLIM2	protein-coding	0	0.000247171	1	31	2.78e-06	0.163477	0.00817439	0.419069	0.4102	0.379157	0.345898	0.288248	0.232816	0.203991
Deletion Peak 27 - CN values	15q14	90427	BMF	protein-coding	0	0.000247171	1	25	4.56e-06	0.0940968	0.0108992	0.321508	0.288248	0.228381	0.161863	0.121951	0.0709534	0.0532151
Deletion Peak 18 - CN values	8p21.3	427	ASAH1	protein-coding	0	0.000827416	1	24	1.527e-05	0.188449	0.0108992	0.419069	0.4102	0.379157	0.345898	0.288248	0.232816	0.203991
Deletion Peak 1 - CN values	1p36.11	2810	SFN	protein-coding	0	0.00125124	1	297	0.00039296	0.0363651	-	0.297118	0.277162	0.215078	0.141907	0.097561	0.0798226	0.0554324
Deletion Peak 1 - CN values	1p36.11	6195	RPS6KA1	protein-coding	0	0.0026542	1	84	1.27e-05	0.0132492	0.0245232	0.297118	0.277162	0.215078	0.141907	0.097561	0.0798226	0.0554324
Deletion Peak 18 - CN values	8p21.3	MI0000542	hsa-mir-320a	microRNA	0	0.00389142	1	-	-	-	-	0.419069	0.4102	0.379157	0.345898	0.288248	0.232816	0.203991
Deletion Peak 28 - CN values	15q21.1	567	B2M	protein-coding	1	0.00465565	1	176	0.00042597	0.160977	0.0435967	0.310421	0.27051	0.219512	0.150776	0.113082	0.0709534	0.0509978
Amplification Peak 19 - CN values	20q11.21	598	BCL2L1	protein-coding	0	0.00626112	1	130	0.00014825	0.0370836	0.0027248	0.694013	0.694013	0.694013	0.694013	0.694013	0.694013	0.694013
Amplification Peak 19 - CN values	20q11.21	22974	TPX2	protein-coding	0	0.00784537	1	134	3.498e-05	0.165436	0.0190736	0.694013	0.694013	0.694013	0.694013	0.694013	0.694013	0.694013
Deletion Peak 18 - CN values	8p21.3	63898	SH2D4A	protein-coding	0	0.00825016	1	48	2.832e-05	0.14229	0.00817439	0.419069	0.4102	0.379157	0.345898	0.288248	0.232816	0.203991
Deletion Peak 24 - CN values	10q25.2	9184	BUB3	protein-coding	0	0.00825016	1	203	9.509e-05	0	0.00817439	0.148559	0.124169	0.0953437	0.0709534	0.0443459	0.0399113	0.0266075
Deletion Peak 1 - CN values	1p36.11	8289	ARID1A	protein-coding	1	0.00901342	1	109	2.35e-05	0.0906917	0.19891	0.297118	0.277162	0.215078	0.141907	0.097561	0.0798226	0.0554324
Deletion Peak 27 - CN values	15q14	146057	TTBK2	protein-coding	0	0.00901342	1	106	2.035e-05	0.111417	0.0408719	0.321508	0.288248	0.228381	0.161863	0.121951	0.0709534	0.0532151
Deletion Peak 27 - CN values	15q14	9716	AQR	protein-coding	0	0.0127062	1	241	1.235e-05	0.0302093	0.0217984	0.321508	0.288248	0.228381	0.161863	0.121951	0.0709534	0.0532151
Deletion Peak 18 - CN values	8p21.3	10174	SORBS3	protein-coding	0	0.0151365	1	90	3.566e-05	0.168857	0.00817439	0.419069	0.4102	0.379157	0.345898	0.288248	0.232816	0.203991
Deletion Peak 18 - CN values	8p21.3	8795	TNFRSF10B	protein-coding	0	0.0166559	1	63	1.958e-05	-	0.0108992	0.419069	0.4102	0.379157	0.345898	0.288248	0.232816	0.203991
Amplification Peak 6 - CN values	8q24.21	5462	POU5F1B	protein-coding	0	0.0174727	1	368	0.00050578	-	0.00817439	0.507761	0.507761	0.507761	0.507761	0.507761	0.507761	0.507761
Amplification Peak 20 - CN values	20q13.12	3172	HNF4A	protein-coding	0	0.0190053	1	2387	0.0295417	0.0350579	0.0190736	0.702882	0.702882	0.702882	0.702882	0.702882	0.702882	0.702882
Deletion Peak 27 - CN values	15q14	4236	MFAP1	protein-coding	0	0.0202437	1	99	0.00010914	-	0.0108992	0.321508	0.288248	0.228381	0.161863	0.121951	0.0709534	0.0532151
Deletion Peak 27 - CN values	15q14	5888	RAD51	protein-coding	0	0.0211931	1	312	0.00054216	0.0131532	-	0.321508	0.288248	0.228381	0.161863	0.121951	0.0709534	0.0532151
Amplification Peak 15 - CN values	17q24.1	5578	PRKCA	protein-coding	0	0.0217763	1	293	0.00047193	0.00307958	0.0163488	0.166297	0.166297	0.166297	0.166297	0.166297	0.166297	0.166297
Deletion Peak 18 - CN values	8p21.3	10	NAT2	protein-coding	0	0.0217763	1	32	1.206e-05	0.224148	-	0.419069	0.4102	0.379157	0.345898	0.288248	0.232816	0.203991
Deletion Peak 27 - CN values	15q14	51103	NDUFAF1	protein-coding	0	0.0217763	1	60	6.19e-06	0.24164	0.0190736	0.321508	0.288248	0.228381	0.161863	0.121951	0.0709534	0.0532151
Amplification Peak 2 - CN values	6p21.1	988	CDC5L	protein-coding	0	0.0231092	1	770	0.00140077	0.0152113	0.0299728	0.161863	0.161863	0.161863	0.161863	0.161863	0.161863	0.161863
Deletion Peak 27 - CN values	15q14	8924	HERC2	protein-coding	0	0.0232214	1	281	0.0002701	0.0301581	0.106267	0.321508	0.288248	0.228381	0.161863	0.121951	0.0709534	0.0532151
Deletion Peak 27 - CN values	15q14	11339	OIP5	protein-coding	0	0.0274554	1	66	3.233e-05	0.301025	0.0027248	0.321508	0.288248	0.228381	0.161863	0.121951	0.0709534	0.0532151
Deletion Peak 18 - CN values	8p21.3	5533	PPP3CC	protein-coding	0	0.0294642	1	187	7.521e-05	0.138484	0.013624	0.419069	0.4102	0.379157	0.345898	0.288248	0.232816	0.203991
Deletion Peak 26 - CN values	15q12	7337	UBE3A	protein-coding	0	0.0294642	1	150	0.0003335	0.0579999	0.0490463	0.325942	0.286031	0.226164	0.16408	0.113082	0.0643016	0.0443459
Deletion Peak 27 - CN values	15q14	7337	UBE3A	protein-coding	0	0.0294642	1	150	0.0003335	0.0579999	0.0490463	0.321508	0.288248	0.228381	0.161863	0.121951	0.0709534	0.0532151
Amplification Peak 2 - CN values	6p21.1	2030	SLC29A1	protein-coding	0	0.0296138	1	11	1.58e-06	0.200979	0.013624	0.161863	0.161863	0.161863	0.161863	0.161863	0.161863	0.161863
Amplification Peak 2 - CN values	6p21.1	221421	RSPH9	protein-coding	0	0.0296138	1	11	1.5e-07	0.0956062	0.013624	0.161863	0.161863	0.161863	0.161863	0.161863	0.161863	0.161863
Amplification Peak 5 - CN values	8p11.21	7994	KAT6A	protein-coding	1	0.0296138	1	48	8.39e-06	0.0939877	0.0653951	0.348115	0.348115	0.348115	0.348115	0.348115	0.348115	0.348115
Amplification Peak 11 - CN values	16p11.2	64319	FBRS	protein-coding	0	0.0296138	1	23	2.94e-06	0.062406	0.00544959	0.219512	0.219512	0.219512	0.219512	0.219512	0.219512	0.219512
Amplification Peak 14 - CN values	17q12	2886	GRB7	protein-coding	0	0.0296138	1	64	2.954e-05	0.0791777	0.00817439	0.184035	0.184035	0.184035	0.184035	0.184035	0.184035	0.184035
Amplification Peak 15 - CN values	17q24.1	9931	HELZ	protein-coding	0	0.0296138	1	34	1.223e-05	0.0783787	0.0408719	0.166297	0.166297	0.166297	0.166297	0.166297	0.166297	0.166297
Amplification Peak 16 - CN values	19q13.11	55094	GPATCH1	protein-coding	0	0.0296138	1	42	9.04e-06	0.107988	0.0217984	0.152993	0.152993	0.152993	0.152993	0.152993	0.152993	0.152993
Amplification Peak 16 - CN values	19q13.11	1050	CEBPA	protein-coding	1	0.0296138	1	248	0.00026167	0.0885599	0.0408719	0.152993	0.152993	0.152993	0.152993	0.152993	0.152993	0.152993
Deletion Peak 6 - CN values	3p26.2	23473	CAPN7	protein-coding	0	0.0296138	1	10	2.1e-07	0.0413274	0.0299728	0.124169	0.10643	0.0643015	0.0509978	0.0354767	0.0177384	0.0155211
Deletion Peak 10 - CN values	4q35.1	55325	UFSP2	protein-coding	0	0.0296138	1	11	3.4e-07	0.101873	0.0108992	0.281596	0.257206	0.201774	0.144124	0.097561	0.0643016	0.0509978
Deletion Peak 18 - CN values	8p21.3	8794	TNFRSF10C	protein-coding	0	0.0296138	1	12	1.36e-06	-	0.0245232	0.419069	0.4102	0.379157	0.345898	0.288248	0.232816	0.203991
Deletion Peak 23 - CN values	10q23.31	84896	ATAD1	protein-coding	0	0.0296138	1	65	5.371e-05	0	0.0217984	0.150776	0.13082	0.104213	0.0798226	0.0576497	0.0487805	0.0399113
Deletion Peak 24 - CN values	10q25.2	55088	CCDC186	protein-coding	0	0.0296138	1	15	4.57e-06	0.0930926	0.0245232	0.148559	0.124169	0.0953437	0.0709534	0.0443459	0.0399113	0.0266075
Deletion Peak 24 - CN values	10q25.2	55717	WDR11	protein-coding	0	0.0296138	1	10	4.27e-06	0.0391332	0.0245232	0.148559	0.124169	0.0953437	0.0709534	0.0443459	0.0399113	0.0266075
Deletion Peak 24 - CN values	10q25.2	840	CASP7	protein-coding	0	0.0296138	1	77	3.122e-05	0.108966	0.00817439	0.148559	0.124169	0.0953437	0.0709534	0.0443459	0.0399113	0.0266075
Deletion Peak 24 - CN values	10q25.2	9937	DCLRE1A	protein-coding	0	0.0296138	1	31	2.5e-07	0.25354	0.027248	0.148559	0.124169	0.0953437	0.0709534	0.0443459	0.0399113	0.0266075
Deletion Peak 24 - CN values	10q25.2	1147	CHUK	protein-coding	0	0.0296138	1	195	0.00012961	0.065989	0.0572207	0.148559	0.124169	0.0953437	0.0709534	0.0443459	0.0399113	0.0266075
Deletion Peak 24 - CN values	10q25.2	10613	ERLIN1	protein-coding	0	0.0296138	1	64	2.57e-05	0.0546856	0.0108992	0.148559	0.124169	0.0953437	0.0709534	0.0443459	0.0399113	0.0266075
Deletion Peak 24 - CN values	10q25.2	81855	SFXN3	protein-coding	0	0.0296138	1	37	1.445e-05	0.0606443	0.0027248	0.148559	0.124169	0.0953437	0.0709534	0.0443459	0.0399113	0.0266075
Deletion Peak 27 - CN values	15q14	89832	CHRFAM7A	protein-coding	0	0.0296138	1	5	2.189e-05	-	0.00544959	0.321508	0.288248	0.228381	0.161863	0.121951	0.0709534	0.0532151
Deletion Peak 27 - CN values	15q14	57099	AVEN	protein-coding	0	0.0296138	1	9	7e-08	0.236731	0.00817439	0.321508	0.288248	0.228381	0.161863	0.121951	0.0709534	0.0532151
Deletion Peak 27 - CN values	15q14	10125	RASGRP1	protein-coding	0	0.0296138	1	10	2.2e-07	0.073301	0.0190736	0.321508	0.288248	0.228381	0.161863	0.121951	0.0709534	0.0532151
Deletion Peak 41 - CN values	22q13.32	85358	SHANK3	protein-coding	0	0.0296138	1	49	2.925e-05	0.0507203	0.0245232	0.254989	0.221729	0.184035	0.121951	0.0842572	0.0509978	0.0443459
Deletion Peak 27 - CN values	15q14	27229	TUBGCP4	protein-coding	0	0.032952	1	133	6.793e-05	0.0147573	0.0245232	0.321508	0.288248	0.228381	0.161863	0.121951	0.0709534	0.0532151
Deletion Peak 24 - CN values	10q25.2	9126	SMC3	protein-coding	0	0.0336557	1	390	0.00034568	0.0010481	0.027248	0.148559	0.124169	0.0953437	0.0709534	0.0443459	0.0399113	0.0266075
Deletion Peak 27 - CN values	15q14	23339	VPS39	protein-coding	0	0.0336557	1	65	0.00013223	0.0263742	0.00544959	0.321508	0.288248	0.228381	0.161863	0.121951	0.0709534	0.0532151
Deletion Peak 13 - CN values	5q22.2	324	APC	protein-coding	1	0.0403415	1	245	0.00047872	0.0758465	0.80654	0.217295	0.197339	0.155211	0.110865	0.0798226	0.0554324	0.0421286

## Sheet: GBM
Drivers in GBM
peak_ID	peak_name	gene_ID	gene_symbol	gene_type	is_census	hypergeometric_test_p_value	is_driver	degree	Betweenness_Centrality	ka_ks_ratio	mutation_rate	cn_change_ratio_amp_0.25/del_0.25	cn_change_ratio_amp_0.25/del_0.3	cn_change_ratio_amp_0.25/del_0.4	cn_change_ratio_amp_0.25/del_0.5	cn_change_ratio_amp_0.25/del_0.6	cn_change_ratio_amp_0.25/del_0.7	cn_change_ratio_amp_0.25/del_0.75
Deletion Peak 16 - CN values	9p21.3	1029	CDKN2A	protein-coding	1	0.000875575	1	356	0.00017441	0.187678	0.00689655	0.720971	0.710572	0.696707	0.679376	0.651646	0.613518	0.59792
Deletion Peak 21 - CN values	11p15.4	5441	POLR2L	protein-coding	0	0.00901342	1	524	0.00016622	0	-	0.154246	0.138648	0.112652	0.0901213	0.0762565	0.0589255	0.05026
Deletion Peak 21 - CN values	11p15.4	977	CD151	protein-coding	0	0.0296138	1	18	8.33e-06	0.0574378	-	0.154246	0.138648	0.112652	0.0901213	0.0762565	0.0589255	0.05026
Deletion Peak 21 - CN values	11p15.4	8045	RASSF7	protein-coding	0	0.0296138	1	73	1.635e-05	0.159109	-	0.154246	0.138648	0.112652	0.0901213	0.0762565	0.0589255	0.05026
Deletion Peak 21 - CN values	11p15.4	10522	DEAF1	protein-coding	0	0.0296138	1	34	8.44e-06	0.0382713	0.00344828	0.154246	0.138648	0.112652	0.0901213	0.0762565	0.0589255	0.05026

## Sheet: HNSC
Drivers in HNSC
peak_ID	peak_name	gene_ID	gene_symbol	gene_type	is_census	hypergeometric_test_p_value	is_driver	degree	Betweenness_Centrality	ka_ks_ratio	mutation_rate	cn_change_ratio_amp_0.25/del_0.25	cn_change_ratio_amp_0.25/del_0.3	cn_change_ratio_amp_0.25/del_0.4	cn_change_ratio_amp_0.25/del_0.5	cn_change_ratio_amp_0.25/del_0.6	cn_change_ratio_amp_0.25/del_0.7	cn_change_ratio_amp_0.25/del_0.75
Amplification Peak 3 - CN values	3q26.33	6657	SOX2	protein-coding	1	6.82814e-08	1	402	0.00055073	0.065054	0.0078125	0.666667	0.666667	0.666667	0.666667	0.666667	0.666667	0.666667
Deletion Peak 31 - CN values	11q23.1	3014	H2AFX	protein-coding	0	1.13182e-07	1	828	0.00089576	0.0446587	0.00195312	0.377395	0.335249	0.249042	0.185824	0.109195	0.0574713	0.0421456
Deletion Peak 31 - CN values	11q23.1	ENSG00000226645	AP006216.10	lncRNA	0	4.47936e-07	1	-	-	-	-	0.377395	0.335249	0.249042	0.185824	0.109195	0.0574713	0.0421456
Deletion Peak 31 - CN values	11q23.1	4297	KMT2A	protein-coding	1	1.02248e-05	1	134	8.766e-05	0.0974594	0.0410156	0.377395	0.335249	0.249042	0.185824	0.109195	0.0574713	0.0421456
Deletion Peak 31 - CN values	11q23.1	ENSG00000255428	RP11-794P6.1	lncRNA	0	2.58463e-05	1	-	-	-	-	0.377395	0.335249	0.249042	0.185824	0.109195	0.0574713	0.0421456
Deletion Peak 30 - CN values	11q14.2	8726	EED	protein-coding	0	4.48463e-05	1	1544	0.00501645	0	0.00585938	0.283525	0.249042	0.180077	0.124521	0.0785441	0.0478927	0.0325671
Deletion Peak 2 - CN values	1p13.1	4853	NOTCH2	protein-coding	1	4.84824e-05	1	224	0.00035069	0.0542081	0.046875	0.183908	0.168582	0.124521	0.0842912	0.0517241	0.0229885	0.01341
Deletion Peak 8 - CN values	3p14.2	5793	PTPRG	protein-coding	0	4.84824e-05	1	36	1.72e-05	0.0484811	0.0117188	0.595785	0.54023	0.375479	0.243295	0.157088	0.0632184	0.0344828
Amplification Peak 14 - CN values	9p24.1	MI0000739	hsa-mir-101-2	microRNA	0	0.000167793	1	-	-	-	-	0.191571	0.191571	0.191571	0.191571	0.191571	0.191571	0.191571
Amplification Peak 13 - CN values	8q24.21	5462	POU5F1B	protein-coding	0	0.000257551	1	368	0.00050578	-	0.00390625	0.632184	0.632184	0.632184	0.632184	0.632184	0.632184	0.632184
Deletion Peak 29 - CN values	11p15.5	3265	HRAS	protein-coding	1	0.000388213	1	253	0.00036716	0	0.0605469	0.214559	0.187739	0.122605	0.0670498	0.0440613	0.0268199	0.0172414
Deletion Peak 1 - CN values	1p36.21	55210	ATAD3A	protein-coding	0	0.000439918	1	121	2.623e-05	0.044629	0.00390625	0.12069	0.10728	0.0842912	0.0632184	0.0440613	0.0287356	0.0191571
Deletion Peak 1 - CN values	1p36.21	8289	ARID1A	protein-coding	1	0.000801132	1	109	2.35e-05	0.0906917	0.0429688	0.12069	0.10728	0.0842912	0.0632184	0.0440613	0.0287356	0.0191571
Deletion Peak 2 - CN values	1p13.1	914	CD2	protein-coding	0	0.000827416	1	18	2.161e-05	0.406354	0.00195312	0.183908	0.168582	0.124521	0.0842912	0.0517241	0.0229885	0.01341
Deletion Peak 2 - CN values	1p13.1	4893	NRAS	protein-coding	1	0.000875575	1	201	0.0002471	0.00435595	0.00195312	0.183908	0.168582	0.124521	0.0842912	0.0517241	0.0229885	0.01341
Amplification Peak 3 - CN values	3q26.33	56922	MCCC1	protein-coding	0	0.00129477	1	30	1.536e-05	0.115298	0.00390625	0.666667	0.666667	0.666667	0.666667	0.666667	0.666667	0.666667
Amplification Peak 18 - CN values	11q13.3	MI0006354	hsa-mir-548k	microRNA	0	0.00129477	1	-	-	-	-	0.390805	0.390805	0.390805	0.390805	0.390805	0.390805	0.390805
Deletion Peak 34 - CN values	13q14.2	23091	ZC3H13	protein-coding	0	0.00167352	1	80	2.04e-05	-	0.015625	0.319923	0.281609	0.189655	0.130268	0.0766283	0.0440613	0.0287356
Deletion Peak 33 - CN values	13q12.11	7750	ZMYM2	protein-coding	1	0.00189955	1	72	3.54e-05	0.0504045	0.0078125	0.35249	0.314176	0.210728	0.137931	0.0823755	0.0344828	0.0287356
Deletion Peak 31 - CN values	11q23.1	867	CBL	protein-coding	1	0.00200707	1	550	0.00092064	0.0642909	0.00585938	0.377395	0.335249	0.249042	0.185824	0.109195	0.0574713	0.0421456
Deletion Peak 6 - CN values	2q36.2	130340	AP1S3	protein-coding	0	0.00257503	1	68	1.317e-05	0.0330393	-	0.210728	0.189655	0.139847	0.0900383	0.0498084	0.0268199	0.0153257
Deletion Peak 34 - CN values	13q14.2	55425	GPALPP1	protein-coding	0	0.00257503	1	19	4.65e-06	0.0784663	0.00390625	0.319923	0.281609	0.189655	0.130268	0.0766283	0.0440613	0.0287356
Deletion Peak 1 - CN values	1p36.21	10726	NUDC	protein-coding	0	0.00305077	1	192	0.00050937	0.069065	0.00390625	0.12069	0.10728	0.0842912	0.0632184	0.0440613	0.0287356	0.0191571
Deletion Peak 1 - CN values	1p36.21	2023	ENO1	protein-coding	0	0.00382264	1	592	0.00069699	-	0.00390625	0.12069	0.10728	0.0842912	0.0632184	0.0440613	0.0287356	0.0191571
Deletion Peak 1 - CN values	1p36.21	1855	DVL1	protein-coding	0	0.00430738	1	188	0.00021113	0.041806	0.00976562	0.12069	0.10728	0.0842912	0.0632184	0.0440613	0.0287356	0.0191571
Deletion Peak 24 - CN values	9p21.3	1029	CDKN2A	protein-coding	1	0.00504896	1	356	0.00017441	0.187678	0.21875	0.532567	0.503831	0.43295	0.369732	0.316092	0.264368	0.243295
Deletion Peak 31 - CN values	11q23.1	5450	POU2AF1	protein-coding	1	0.00504896	1	14	8.8e-07	0.103297	-	0.377395	0.335249	0.249042	0.185824	0.109195	0.0574713	0.0421456
Deletion Peak 1 - CN values	1p36.21	26155	NOC2L	protein-coding	0	0.00587271	1	268	2.719e-05	0.171455	0.0175781	0.12069	0.10728	0.0842912	0.0632184	0.0440613	0.0287356	0.0191571
Deletion Peak 31 - CN values	11q23.1	9183	ZW10	protein-coding	0	0.00587271	1	169	4.046e-05	0.111454	0.0136719	0.377395	0.335249	0.249042	0.185824	0.109195	0.0574713	0.0421456
Deletion Peak 1 - CN values	1p36.21	83858	ATAD3B	protein-coding	0	0.00825016	1	79	1.421e-05	-	0.00390625	0.12069	0.10728	0.0842912	0.0632184	0.0440613	0.0287356	0.0191571
Deletion Peak 1 - CN values	1p36.21	3104	ZBTB48	protein-coding	0	0.0121335	1	63	0.00013156	0.0665102	0.0078125	0.12069	0.10728	0.0842912	0.0632184	0.0440613	0.0287356	0.0191571
Deletion Peak 1 - CN values	1p36.21	375790	AGRN	protein-coding	0	0.0121335	1	62	0.00014818	0.121933	0.015625	0.12069	0.10728	0.0842912	0.0632184	0.0440613	0.0287356	0.0191571
Deletion Peak 6 - CN values	2q36.2	5757	PTMA	protein-coding	0	0.0121335	1	47	4.08e-06	-	0.00195312	0.210728	0.189655	0.139847	0.0900383	0.0498084	0.0268199	0.0153257
Deletion Peak 34 - CN values	13q14.2	29079	MED4	protein-coding	0	0.0151365	1	339	0.00042698	0.040039	0.00195312	0.319923	0.281609	0.189655	0.130268	0.0766283	0.0440613	0.0287356
Deletion Peak 31 - CN values	11q23.1	5805	PTS	protein-coding	0	0.0166559	1	36	0.00015409	0.113853	-	0.377395	0.335249	0.249042	0.185824	0.109195	0.0574713	0.0421456
Deletion Peak 42 - CN values	18q23	4772	NFATC1	protein-coding	0	0.0166559	1	90	0.00018226	0.111504	0.015625	0.452107	0.402299	0.300766	0.201149	0.137931	0.0727969	0.0478927
Deletion Peak 31 - CN values	11q23.1	22897	CEP164	protein-coding	0	0.0175864	1	152	5.903e-05	0.321687	0.0117188	0.377395	0.335249	0.249042	0.185824	0.109195	0.0574713	0.0421456
Deletion Peak 1 - CN values	1p36.21	11315	PARK7	protein-coding	0	0.0202437	1	172	9.251e-05	0.0594685	0.00390625	0.12069	0.10728	0.0842912	0.0632184	0.0440613	0.0287356	0.0191571
Deletion Peak 17 - CN values	5q35.3	3182	HNRNPAB	protein-coding	0	0.0202437	1	341	0.00025166	0.0951841	0.00195312	0.277778	0.239464	0.16092	0.105364	0.0689655	0.0249042	0.0172414
Deletion Peak 31 - CN values	11q23.1	9099	USP2	protein-coding	0	0.0202437	1	121	9.231e-05	0.110352	-	0.377395	0.335249	0.249042	0.185824	0.109195	0.0574713	0.0421456
Deletion Peak 1 - CN values	1p36.21	23352	UBR4	protein-coding	0	0.0217763	1	89	0.00027177	0.0265311	0.0390625	0.12069	0.10728	0.0842912	0.0632184	0.0440613	0.0287356	0.0191571
Deletion Peak 1 - CN values	1p36.21	7709	ZBTB17	protein-coding	0	0.0217763	1	53	4.5e-05	0.0646579	0.00585938	0.12069	0.10728	0.0842912	0.0632184	0.0440613	0.0287356	0.0191571
Deletion Peak 1 - CN values	1p36.21	6135	RPL11	protein-coding	0	0.0253636	1	329	0.00010338	0	-	0.12069	0.10728	0.0842912	0.0632184	0.0440613	0.0287356	0.0191571
Deletion Peak 30 - CN values	11q14.2	8301	PICALM	protein-coding	1	0.0261829	1	149	4.344e-05	0.0402175	0.0078125	0.283525	0.249042	0.180077	0.124521	0.0785441	0.0478927	0.0325671
Deletion Peak 6 - CN values	2q36.2	8452	CUL3	protein-coding	0	0.0265088	1	1214	0.00403962	0.00939822	0.03125	0.210728	0.189655	0.139847	0.0900383	0.0498084	0.0268199	0.0153257
Deletion Peak 34 - CN values	13q14.2	5925	RB1	protein-coding	1	0.0265088	1	539	0.00105758	0.0928532	0.0332031	0.319923	0.281609	0.189655	0.130268	0.0766283	0.0440613	0.0287356
Deletion Peak 1 - CN values	1p36.21	5293	PIK3CD	protein-coding	0	0.0274554	1	91	6.596e-05	0.0477158	0.015625	0.12069	0.10728	0.0842912	0.0632184	0.0440613	0.0287356	0.0191571
Deletion Peak 1 - CN values	1p36.21	10459	MAD2L2	protein-coding	0	0.0274554	1	96	5.727e-05	0.0120777	0.00195312	0.12069	0.10728	0.0842912	0.0632184	0.0440613	0.0287356	0.0191571
Deletion Peak 31 - CN values	11q23.1	5519	PPP2R1B	protein-coding	0	0.0283281	1	542	0.0003952	0.0639556	0.0078125	0.377395	0.335249	0.249042	0.185824	0.109195	0.0574713	0.0421456
Amplification Peak 3 - CN values	3q26.33	ENSG00000241098	FLJ46066	lncRNA	0	0.0296138	1	-	-	-	-	0.666667	0.666667	0.666667	0.666667	0.666667	0.666667	0.666667
Amplification Peak 3 - CN values	3q26.33	ENSG00000242808	SOX2-OT	lncRNA	0	0.0296138	1	-	-	-	-	0.666667	0.666667	0.666667	0.666667	0.666667	0.666667	0.666667
Amplification Peak 6 - CN values	5p12	3977	LIFR	protein-coding	1	0.0296138	1	21	3.981e-05	0.157261	0.0234375	0.319923	0.319923	0.319923	0.319923	0.319923	0.319923	0.319923
Amplification Peak 6 - CN values	5p12	ENSG00000251131	CTD-2035E11.3	lncRNA	0	0.0296138	1	-	-	-	-	0.319923	0.319923	0.319923	0.319923	0.319923	0.319923	0.319923
Amplification Peak 12 - CN values	8q11.21	ENSG00000233858	AC026904.1	lncRNA	0	0.0296138	1	-	-	-	-	0.478927	0.478927	0.478927	0.478927	0.478927	0.478927	0.478927
Amplification Peak 14 - CN values	9p24.1	79956	ERMP1	protein-coding	0	0.0296138	1	24	2.121e-05	0.116499	0.00976562	0.191571	0.191571	0.191571	0.191571	0.191571	0.191571	0.191571
Amplification Peak 18 - CN values	11q13.3	ENSG00000254484	CTA-797E19.1	lncRNA	0	0.0296138	1	-	-	-	-	0.390805	0.390805	0.390805	0.390805	0.390805	0.390805	0.390805
Amplification Peak 24 - CN values	17q12	2886	GRB7	protein-coding	0	0.0296138	1	64	2.954e-05	0.0791777	0.00195312	0.10728	0.10728	0.10728	0.10728	0.10728	0.10728	0.10728
Amplification Peak 29 - CN values	20q11.22	ENSG00000228386	RP5-1125A11.4	lncRNA	0	0.0296138	1	-	-	-	-	0.295019	0.295019	0.295019	0.295019	0.295019	0.295019	0.295019
Deletion Peak 1 - CN values	1p36.21	7799	PRDM2	protein-coding	0	0.0296138	1	14	7e-08	0.103259	0.0214844	0.12069	0.10728	0.0842912	0.0632184	0.0440613	0.0287356	0.0191571
Deletion Peak 1 - CN values	1p36.21	116983	ACAP3	protein-coding	0	0.0296138	1	7	4.9e-06	0.0358824	0.0078125	0.12069	0.10728	0.0842912	0.0632184	0.0440613	0.0287356	0.0191571
Deletion Peak 1 - CN values	1p36.21	8863	PER3	protein-coding	0	0.0296138	1	17	1.71e-06	0.267798	0.0117188	0.12069	0.10728	0.0842912	0.0632184	0.0440613	0.0287356	0.0191571
Deletion Peak 1 - CN values	1p36.21	55629	PNRC2	protein-coding	0	0.0296138	1	21	6.94e-06	0.172078	-	0.12069	0.10728	0.0842912	0.0632184	0.0440613	0.0287356	0.0191571
Deletion Peak 1 - CN values	1p36.21	3151	HMGN2	protein-coding	0	0.0296138	1	12	7.5e-07	-	0.00195312	0.12069	0.10728	0.0842912	0.0632184	0.0440613	0.0287356	0.0191571
Deletion Peak 1 - CN values	1p36.21	11123	RCAN3	protein-coding	0	0.0296138	1	11	3.6e-07	0.023042	0.00195312	0.12069	0.10728	0.0842912	0.0632184	0.0440613	0.0287356	0.0191571
Deletion Peak 1 - CN values	1p36.21	23038	WDTC1	protein-coding	0	0.0296138	1	34	7.4e-07	0.032069	0.0078125	0.12069	0.10728	0.0842912	0.0632184	0.0440613	0.0287356	0.0191571
Deletion Peak 1 - CN values	1p36.21	79707	NOL9	protein-coding	0	0.0296138	1	54	6.43e-06	0.342114	0.00585938	0.12069	0.10728	0.0842912	0.0632184	0.0440613	0.0287356	0.0191571
Deletion Peak 2 - CN values	1p13.1	ENSG00000238198	RP11-31F15.2	lncRNA	0	0.0296138	1	-	-	-	-	0.183908	0.168582	0.124521	0.0842912	0.0517241	0.0229885	0.01341
Deletion Peak 6 - CN values	2q36.2	116987	AGAP1	protein-coding	0	0.0296138	1	40	7.7e-06	0.0199171	0.0175781	0.210728	0.189655	0.139847	0.0900383	0.0498084	0.0268199	0.0153257
Deletion Peak 21 - CN values	7q36.1	7516	XRCC2	protein-coding	0	0.0296138	1	44	2.232e-05	0.128648	0.00390625	0.185824	0.166667	0.122605	0.0842912	0.059387	0.0325671	0.0268199
Deletion Peak 26 - CN values	9q34.3	4851	NOTCH1	protein-coding	1	0.0296138	1	384	0.00086696	0.0544964	0.173828	0.111111	0.0957854	0.0689655	0.0325671	0.0210728	0.0172414	0.01341
Deletion Peak 31 - CN values	11q23.1	23187	PHLDB1	protein-coding	0	0.0296138	1	10	3e-07	0.052139	0.00976562	0.377395	0.335249	0.249042	0.185824	0.109195	0.0574713	0.0421456
Deletion Peak 31 - CN values	11q23.1	ENSG00000250303	RP11-356J5.12	lncRNA	0	0.0296138	1	-	-	-	-	0.377395	0.335249	0.249042	0.185824	0.109195	0.0574713	0.0421456
Deletion Peak 32 - CN values	12q13.12	7024	TFCP2	protein-coding	0	0.0296138	1	261	0.00042558	0.02357	0.0078125	0.0632184	0.0517241	0.0287356	0.0210728	0.0114942	0.00957854	0.00766283
Deletion Peak 32 - CN values	12q13.12	5916	RARG	protein-coding	0	0.0296138	1	82	3.09e-05	0.00957806	0.0253906	0.0632184	0.0517241	0.0287356	0.0210728	0.0114942	0.00957854	0.00766283
Deletion Peak 37 - CN values	15q15.1	58472	SQRDL	protein-coding	0	0.0296138	1	28	4.32e-06	0.0769835	0.00976562	0.137931	0.116858	0.0632184	0.045977	0.0325671	0.0172414	0.01341
Deletion Peak 43 - CN values	19p13.3	23526	ARHGAP45	protein-coding	0	0.0296138	1	24	2.32e-06	0.0938797	0.0175781	0.227969	0.199234	0.1341	0.0823755	0.0402299	0.0249042	0.01341
Deletion Peak 47 - CN values	22q11.21	23753	SDF2L1	protein-coding	0	0.0296138	1	31	3.384e-05	0.100961	-	0.0900383	0.0708812	0.045977	0.0363985	0.0172414	0.0114943	0.00766283
Deletion Peak 31 - CN values	11q23.1	6230	RPS25	protein-coding	0	0.0299942	1	312	7.897e-05	0.0088577	0.00390625	0.377395	0.335249	0.249042	0.185824	0.109195	0.0574713	0.0421456
Deletion Peak 33 - CN values	13q12.11	26524	LATS2	protein-coding	0	0.0336557	1	145	8.928e-05	0.0865251	0.00976562	0.35249	0.314176	0.210728	0.137931	0.0823755	0.0344828	0.0287356
Deletion Peak 42 - CN values	18q23	9150	CTDP1	protein-coding	0	0.0336557	1	121	1.187e-05	0.138257	0.00390625	0.452107	0.402299	0.300766	0.201149	0.137931	0.0727969	0.0478927
Deletion Peak 1 - CN values	1p36.21	6146	RPL22	protein-coding	1	0.0378171	1	310	7.55e-05	0.0118176	0.00585938	0.12069	0.10728	0.0842912	0.0632184	0.0440613	0.0287356	0.0191571
Deletion Peak 1 - CN values	1p36.21	5590	PRKCZ	protein-coding	0	0.0403415	1	165	0.0001483	0.0313295	0.00585938	0.12069	0.10728	0.0842912	0.0632184	0.0440613	0.0287356	0.0191571
Deletion Peak 1 - CN values	1p36.21	29101	SSU72	protein-coding	0	0.0403415	1	95	1.528e-05	0.00686913	-	0.12069	0.10728	0.0842912	0.0632184	0.0440613	0.0287356	0.0191571
Deletion Peak 45 - CN values	21q21.1	MI0000470	hsa-mir-125b-2	microRNA	0	0.0469894	1	-	-	-	-	0.212644	0.178161	0.109195	0.0689655	0.0440613	0.0249042	0.01341
Deletion Peak 1 - CN values	1p36.21	2475	MTOR	protein-coding	1	0.0474787	1	301	0.00041894	0.00914363	0.0195312	0.12069	0.10728	0.0842912	0.0632184	0.0440613	0.0287356	0.0191571

## Sheet: KIRC
Drivers in KIRC
peak_ID	peak_name	gene_ID	gene_symbol	gene_type	is_census	hypergeometric_test_p_value	is_driver	degree	Betweenness_Centrality	ka_ks_ratio	mutation_rate	cn_change_ratio_amp_0.25/del_0.25	cn_change_ratio_amp_0.25/del_0.3	cn_change_ratio_amp_0.25/del_0.4	cn_change_ratio_amp_0.25/del_0.5	cn_change_ratio_amp_0.25/del_0.6	cn_change_ratio_amp_0.25/del_0.7	cn_change_ratio_amp_0.25/del_0.75
Amplification Peak 7 - CN values	8q24.22	5747	PTK2	protein-coding	0	3.32689e-08	1	221	0.00037956	0.0246352	0.00221729	0.111742	0.111742	0.111742	0.111742	0.111742	0.111742	0.111742
Deletion Peak 28 - CN values	13q13.3	26524	LATS2	protein-coding	0	4.62209e-07	1	145	8.928e-05	0.0865251	0.00886918	0.104167	0.0776515	0.0568182	0.0435606	0.0189394	0.0094697	0.00378788
Deletion Peak 7 - CN values	3p26.1	2177	FANCD2	protein-coding	1	3.12933e-06	1	100	2.034e-05	0.219633	0.0266075	0.820076	0.795455	0.693182	0.496212	0.246212	0.111742	0.0643939
Deletion Peak 3 - CN values	1p35.3	3065	HDAC1	protein-coding	0	8.18679e-06	1	797	0.0021208	0.00591977	0.00443459	0.130682	0.119318	0.0965909	0.0643939	0.0397727	0.0189394	0.0170455
Deletion Peak 25 - CN values	10q23.31	ENSG00000224745	RP11-380G5.2	lncRNA	0	1.08947e-05	1	-	-	-	-	0.128788	0.109848	0.0738636	0.0568182	0.0284091	0.0208333	0.0132576
Deletion Peak 7 - CN values	3p26.1	5894	RAF1	protein-coding	1	2.61305e-05	1	238	0.00037304	0.0223463	0.00221729	0.820076	0.795455	0.693182	0.496212	0.246212	0.111742	0.0643939
Deletion Peak 2 - CN values	1p36.13	3104	ZBTB48	protein-coding	0	4.84824e-05	1	63	0.00013156	0.0665102	0.00221729	0.13447	0.123106	0.100379	0.0681818	0.0416667	0.0189394	0.0170455
Deletion Peak 3 - CN values	1p35.3	5293	PIK3CD	protein-coding	0	0.000138709	1	91	6.596e-05	0.0477158	-	0.130682	0.119318	0.0965909	0.0643939	0.0397727	0.0189394	0.0170455
Deletion Peak 3 - CN values	1p35.3	6421	SFPQ	protein-coding	1	0.000184505	1	199	0.00015428	0.0204352	0.00443459	0.130682	0.119318	0.0965909	0.0643939	0.0397727	0.0189394	0.0170455
Deletion Peak 28 - CN values	13q13.3	23091	ZC3H13	protein-coding	0	0.000212871	1	80	2.04e-05	-	0.00443459	0.104167	0.0776515	0.0568182	0.0435606	0.0189394	0.0094697	0.00378788
Deletion Peak 28 - CN values	13q13.3	2321	FLT1	protein-coding	0	0.000212871	1	42	0.00025763	0.133207	0.0155211	0.104167	0.0776515	0.0568182	0.0435606	0.0189394	0.0094697	0.00378788
Deletion Peak 7 - CN values	3p26.1	7862	BRPF1	protein-coding	0	0.000247171	1	35	2.37e-06	0.0201727	-	0.820076	0.795455	0.693182	0.496212	0.246212	0.111742	0.0643939
Amplification Peak 7 - CN values	8q24.22	51366	UBR5	protein-coding	1	0.000307424	1	192	0.00010946	0.0157955	0.0243902	0.111742	0.111742	0.111742	0.111742	0.111742	0.111742	0.111742
Deletion Peak 2 - CN values	1p36.13	6135	RPL11	protein-coding	0	0.000388213	1	329	0.00010338	0	0.00221729	0.13447	0.123106	0.100379	0.0681818	0.0416667	0.0189394	0.0170455
Deletion Peak 1 - CN values	1p36.22	6497	SKI	protein-coding	0	0.000513546	1	134	6.354e-05	0.0756538	0.00221729	0.136364	0.123106	0.106061	0.0719697	0.0435606	0.0208333	0.0170455
Deletion Peak 16 - CN values	3q13.31	2932	GSK3B	protein-coding	0	0.000596657	1	426	0.00144984	0.0116078	0.00665188	0.221591	0.206439	0.179924	0.109848	0.0549242	0.0227273	0.0094697
Deletion Peak 1 - CN values	1p36.22	5293	PIK3CD	protein-coding	0	0.000601517	1	91	6.596e-05	0.0477158	-	0.136364	0.123106	0.106061	0.0719697	0.0435606	0.0208333	0.0170455
Deletion Peak 1 - CN values	1p36.22	3104	ZBTB48	protein-coding	0	0.000827416	1	63	0.00013156	0.0665102	0.00221729	0.136364	0.123106	0.106061	0.0719697	0.0435606	0.0208333	0.0170455
Deletion Peak 1 - CN values	1p36.22	ENSG00000225285	RP4-758J18.10	lncRNA	0	0.000875575	1	-	-	-	-	0.136364	0.123106	0.106061	0.0719697	0.0435606	0.0208333	0.0170455
Deletion Peak 1 - CN values	1p36.22	ENSG00000232912	RP5-1115A15.1	lncRNA	0	0.000875575	1	-	-	-	-	0.136364	0.123106	0.106061	0.0719697	0.0435606	0.0208333	0.0170455
Deletion Peak 1 - CN values	1p36.22	ENSG00000229388	RP11-442N24__B.1	lncRNA	0	0.000875575	1	-	-	-	-	0.136364	0.123106	0.106061	0.0719697	0.0435606	0.0208333	0.0170455
Deletion Peak 2 - CN values	1p36.13	864	RUNX3	protein-coding	0	0.000875575	1	38	3.17e-06	0.0841639	0.00443459	0.13447	0.123106	0.100379	0.0681818	0.0416667	0.0189394	0.0170455
Deletion Peak 2 - CN values	1p36.13	ENSG00000224621	RP11-276H7.3	lncRNA	0	0.000875575	1	-	-	-	-	0.13447	0.123106	0.100379	0.0681818	0.0416667	0.0189394	0.0170455
Deletion Peak 2 - CN values	1p36.13	ENSG00000229388	RP11-442N24__B.1	lncRNA	0	0.000875575	1	-	-	-	-	0.13447	0.123106	0.100379	0.0681818	0.0416667	0.0189394	0.0170455
Deletion Peak 3 - CN values	1p35.3	864	RUNX3	protein-coding	0	0.000875575	1	38	3.17e-06	0.0841639	0.00443459	0.130682	0.119318	0.0965909	0.0643939	0.0397727	0.0189394	0.0170455
Deletion Peak 3 - CN values	1p35.3	ENSG00000224621	RP11-276H7.3	lncRNA	0	0.000875575	1	-	-	-	-	0.130682	0.119318	0.0965909	0.0643939	0.0397727	0.0189394	0.0170455
Deletion Peak 1 - CN values	1p36.22	6135	RPL11	protein-coding	0	0.00105318	1	329	0.00010338	0	0.00221729	0.136364	0.123106	0.106061	0.0719697	0.0435606	0.0208333	0.0170455
Deletion Peak 2 - CN values	1p36.13	6497	SKI	protein-coding	0	0.00147551	1	134	6.354e-05	0.0756538	0.00221729	0.13447	0.123106	0.100379	0.0681818	0.0416667	0.0189394	0.0170455
Deletion Peak 2 - CN values	1p36.13	23028	KDM1A	protein-coding	0	0.00172801	1	380	0.00161338	0.0327331	-	0.13447	0.123106	0.100379	0.0681818	0.0416667	0.0189394	0.0170455
Deletion Peak 3 - CN values	1p35.3	10250	SRRM1	protein-coding	0	0.00172801	1	322	0.0001032	-	0.00443459	0.130682	0.119318	0.0965909	0.0643939	0.0397727	0.0189394	0.0170455
Deletion Peak 3 - CN values	1p35.3	23028	KDM1A	protein-coding	0	0.00172801	1	380	0.00161338	0.0327331	-	0.130682	0.119318	0.0965909	0.0643939	0.0397727	0.0189394	0.0170455
Deletion Peak 2 - CN values	1p36.13	5293	PIK3CD	protein-coding	0	0.00189955	1	91	6.596e-05	0.0477158	-	0.13447	0.123106	0.100379	0.0681818	0.0416667	0.0189394	0.0170455
Deletion Peak 3 - CN values	1p35.3	9967	THRAP3	protein-coding	1	0.00189955	1	103	6.773e-05	0.0582434	0.00886918	0.130682	0.119318	0.0965909	0.0643939	0.0397727	0.0189394	0.0170455
Amplification Peak 7 - CN values	8q24.22	4609	MYC	protein-coding	1	0.00201079	1	1748	0.0126245	0.101164	-	0.111742	0.111742	0.111742	0.111742	0.111742	0.111742	0.111742
Deletion Peak 28 - CN values	13q13.3	4093	SMAD9	protein-coding	0	0.00207059	1	146	0.00051795	0.0151659	0.00221729	0.104167	0.0776515	0.0568182	0.0435606	0.0189394	0.0094697	0.00378788
Deletion Peak 28 - CN values	13q13.3	55835	CENPJ	protein-coding	0	0.00252823	1	194	6.384e-05	0.213544	0.0110865	0.104167	0.0776515	0.0568182	0.0435606	0.0189394	0.0094697	0.00378788
Amplification Peak 1 - CN values	1q23.2	90780	PYGO2	protein-coding	0	0.00257503	1	25	1.319e-05	0.0243049	-	0.0890152	0.0890152	0.0890152	0.0890152	0.0890152	0.0890152	0.0890152
Amplification Peak 5 - CN values	5q15	5921	RASA1	protein-coding	0	0.00257503	1	125	9.274e-05	0.0647301	0.00665188	0.346591	0.346591	0.346591	0.346591	0.346591	0.346591	0.346591
Amplification Peak 5 - CN values	5q15	2241	FER	protein-coding	0	0.00257503	1	37	1.329e-05	0.0483113	0.00443459	0.346591	0.346591	0.346591	0.346591	0.346591	0.346591	0.346591
Deletion Peak 1 - CN values	1p36.22	864	RUNX3	protein-coding	0	0.00257503	1	38	3.17e-06	0.0841639	0.00443459	0.136364	0.123106	0.106061	0.0719697	0.0435606	0.0208333	0.0170455
Deletion Peak 2 - CN values	1p36.13	ENSG00000232912	RP5-1115A15.1	lncRNA	0	0.00257503	1	-	-	-	-	0.13447	0.123106	0.100379	0.0681818	0.0416667	0.0189394	0.0170455
Deletion Peak 3 - CN values	1p35.3	9202	ZMYM4	protein-coding	0	0.00257503	1	35	1.73e-05	0.0677899	0.00886918	0.130682	0.119318	0.0965909	0.0643939	0.0397727	0.0189394	0.0170455
Deletion Peak 19 - CN values	6q26	57224	NHSL1	protein-coding	0	0.0026542	1	43	2.11e-06	0.215623	-	0.227273	0.210227	0.181818	0.126894	0.0700758	0.0416667	0.0246212
Amplification Peak 7 - CN values	8q24.22	50484	RRM2B	protein-coding	0	0.00305077	1	277	1.839e-05	0.0807982	-	0.111742	0.111742	0.111742	0.111742	0.111742	0.111742	0.111742
Deletion Peak 7 - CN values	3p26.1	10093	ARPC4	protein-coding	0	0.00311934	1	270	7.716e-05	0.0103689	-	0.820076	0.795455	0.693182	0.496212	0.246212	0.111742	0.0643939
Deletion Peak 2 - CN values	1p36.13	5590	PRKCZ	protein-coding	0	0.0035697	1	165	0.0001483	0.0313295	0.00221729	0.13447	0.123106	0.100379	0.0681818	0.0416667	0.0189394	0.0170455
Deletion Peak 3 - CN values	1p35.3	55920	RCC2	protein-coding	0	0.0035697	1	119	1.809e-05	0.0260692	0.00443459	0.130682	0.119318	0.0965909	0.0643939	0.0397727	0.0189394	0.0170455
Amplification Peak 7 - CN values	8q24.22	7534	YWHAZ	protein-coding	0	0.0039212	1	1081	0.00392598	0.00818116	-	0.111742	0.111742	0.111742	0.111742	0.111742	0.111742	0.111742
Deletion Peak 3 - CN values	1p35.3	6497	SKI	protein-coding	0	0.00395154	1	134	6.354e-05	0.0756538	0.00221729	0.130682	0.119318	0.0965909	0.0643939	0.0397727	0.0189394	0.0170455
Deletion Peak 3 - CN values	1p35.3	51154	MRTO4	protein-coding	0	0.00430738	1	223	1.86e-05	-	-	0.130682	0.119318	0.0965909	0.0643939	0.0397727	0.0189394	0.0170455
Deletion Peak 3 - CN values	1p35.3	6135	RPL11	protein-coding	0	0.00430738	1	329	0.00010338	0	0.00221729	0.130682	0.119318	0.0965909	0.0643939	0.0397727	0.0189394	0.0170455
Deletion Peak 7 - CN values	3p26.1	9901	SRGAP3	protein-coding	1	0.00430738	1	116	4.153e-05	0.0147536	0.0288248	0.820076	0.795455	0.693182	0.496212	0.246212	0.111742	0.0643939
Amplification Peak 7 - CN values	8q24.22	5885	RAD21	protein-coding	1	0.00461005	1	365	0.00080774	0.0170959	-	0.111742	0.111742	0.111742	0.111742	0.111742	0.111742	0.111742
Amplification Peak 7 - CN values	8q24.22	22827	PUF60	protein-coding	0	0.00463703	1	251	0.00010989	0.0143324	-	0.111742	0.111742	0.111742	0.111742	0.111742	0.111742	0.111742
Amplification Peak 3 - CN values	3q26.32	5290	PIK3CA	protein-coding	1	0.00504896	1	325	0.00033415	0.00916813	0.0221729	0.107955	0.107955	0.107955	0.107955	0.107955	0.107955	0.107955
Amplification Peak 6 - CN values	5q35.3	51491	NOP16	protein-coding	0	0.00504896	1	22	3.94e-06	0.0817226	0.00221729	0.568182	0.568182	0.568182	0.568182	0.568182	0.568182	0.568182
Deletion Peak 1 - CN values	1p36.22	55735	DNAJC11	protein-coding	0	0.00504896	1	42	1.612e-05	0.0292702	0.00665188	0.136364	0.123106	0.106061	0.0719697	0.0435606	0.0208333	0.0170455
Deletion Peak 2 - CN values	1p36.13	79707	NOL9	protein-coding	0	0.00504896	1	54	6.43e-06	0.342114	0.00221729	0.13447	0.123106	0.100379	0.0681818	0.0416667	0.0189394	0.0170455
Deletion Peak 3 - CN values	1p35.3	ENSG00000235052	RP1-150O5.3	lncRNA	0	0.00504896	1	-	-	-	-	0.130682	0.119318	0.0965909	0.0643939	0.0397727	0.0189394	0.0170455
Deletion Peak 24 - CN values	9p21.3	1030	CDKN2B	protein-coding	0	0.00504896	1	24	6.7e-06	0.0907226	-	0.215909	0.189394	0.123106	0.0833333	0.0530303	0.030303	0.0246212
Deletion Peak 2 - CN values	1p36.13	10250	SRRM1	protein-coding	0	0.00504952	1	322	0.0001032	-	0.00443459	0.13447	0.123106	0.100379	0.0681818	0.0416667	0.0189394	0.0170455
Amplification Peak 6 - CN values	5q35.3	5601	MAPK9	protein-coding	0	0.00592037	1	145	0.00023895	0.0074187	0.00443459	0.568182	0.568182	0.568182	0.568182	0.568182	0.568182	0.568182
Deletion Peak 2 - CN values	1p36.13	1855	DVL1	protein-coding	0	0.00592037	1	188	0.00021113	0.041806	0.00221729	0.13447	0.123106	0.100379	0.0681818	0.0416667	0.0189394	0.0170455
Deletion Peak 3 - CN values	1p35.3	27095	TRAPPC3	protein-coding	0	0.00592037	1	127	7.141e-05	0.0137148	-	0.130682	0.119318	0.0965909	0.0643939	0.0397727	0.0189394	0.0170455
Deletion Peak 7 - CN values	3p26.1	7182	NR2C2	protein-coding	0	0.00592037	1	49	2.627e-05	0.021144	0.00221729	0.820076	0.795455	0.693182	0.496212	0.246212	0.111742	0.0643939
Deletion Peak 7 - CN values	3p26.1	55845	BRK1	protein-coding	0	0.00592037	1	66	9.652e-05	0.0214868	0.00443459	0.820076	0.795455	0.693182	0.496212	0.246212	0.111742	0.0643939
Deletion Peak 5 - CN values	1q44	MI0000291	hsa-mir-215	microRNA	0	0.00663855	1	-	-	-	-	0.0662879	0.0568182	0.0454546	0.0378788	0.030303	0.0208333	0.0189394
Deletion Peak 1 - CN values	1p36.22	10250	SRRM1	protein-coding	0	0.00678059	1	322	0.0001032	-	0.00443459	0.136364	0.123106	0.106061	0.0719697	0.0435606	0.0208333	0.0170455
Deletion Peak 5 - CN values	1q44	9859	CEP170	protein-coding	0	0.00678059	1	216	0.00015857	0.100744	0.00886918	0.0662879	0.0568182	0.0454546	0.0378788	0.030303	0.0208333	0.0189394
Deletion Peak 7 - CN values	3p26.1	3708	ITPR1	protein-coding	0	0.00678059	1	87	9.778e-05	0.0103013	0.00886918	0.820076	0.795455	0.693182	0.496212	0.246212	0.111742	0.0643939
Amplification Peak 6 - CN values	5q35.3	51121	RPL26L1	protein-coding	0	0.00737096	1	155	7.776e-05	-	0.00443459	0.568182	0.568182	0.568182	0.568182	0.568182	0.568182	0.568182
Deletion Peak 3 - CN values	1p35.3	79707	NOL9	protein-coding	0	0.00825016	1	54	6.43e-06	0.342114	0.00221729	0.130682	0.119318	0.0965909	0.0643939	0.0397727	0.0189394	0.0170455
Deletion Peak 19 - CN values	6q26	57621	ZBTB2	protein-coding	0	0.00825016	1	47	1.808e-05	0.0270044	-	0.227273	0.210227	0.181818	0.126894	0.0700758	0.0416667	0.0246212
Amplification Peak 7 - CN values	8q24.22	1936	EEF1D	protein-coding	0	0.00886423	1	179	0.00016933	0.135511	0.00221729	0.111742	0.111742	0.111742	0.111742	0.111742	0.111742	0.111742
Deletion Peak 2 - CN values	1p36.13	23435	TARDBP	protein-coding	0	0.0100464	1	314	0.00011005	0.0355721	-	0.13447	0.123106	0.100379	0.0681818	0.0416667	0.0189394	0.0170455
Deletion Peak 3 - CN values	1p35.3	1650	DDOST	protein-coding	0	0.0100464	1	308	8.167e-05	0.0432556	-	0.130682	0.119318	0.0965909	0.0643939	0.0397727	0.0189394	0.0170455
Deletion Peak 1 - CN values	1p36.22	23028	KDM1A	protein-coding	0	0.0113262	1	380	0.00161338	0.0327331	-	0.136364	0.123106	0.106061	0.0719697	0.0435606	0.0208333	0.0170455
Deletion Peak 7 - CN values	3p26.1	23225	NUP210	protein-coding	0	0.0113262	1	149	1.553e-05	0.12296	0.00665188	0.820076	0.795455	0.693182	0.496212	0.246212	0.111742	0.0643939
Deletion Peak 8 - CN values	3p21.1	8314	BAP1	protein-coding	1	0.0113262	1	129	9.875e-05	0.0703526	0.0886918	0.825758	0.804924	0.698864	0.498106	0.244318	0.111742	0.0568182
Deletion Peak 19 - CN values	6q26	6908	TBP	protein-coding	0	0.0113262	1	472	0.0004752	0.0642219	0.00221729	0.227273	0.210227	0.181818	0.126894	0.0700758	0.0416667	0.0246212
Deletion Peak 7 - CN values	3p26.1	7428	VHL	protein-coding	1	0.0121239	1	451	0.00098056	0.124186	0.498891	0.820076	0.795455	0.693182	0.496212	0.246212	0.111742	0.0643939
Amplification Peak 1 - CN values	1q23.2	6045	RNF2	protein-coding	0	0.0121335	1	857	0.00163584	0.00241964	-	0.0890152	0.0890152	0.0890152	0.0890152	0.0890152	0.0890152	0.0890152
Deletion Peak 1 - CN values	1p36.22	7798	LUZP1	protein-coding	0	0.0121335	1	73	1.002e-05	0.17271	0.0266075	0.136364	0.123106	0.106061	0.0719697	0.0435606	0.0208333	0.0170455
Deletion Peak 28 - CN values	13q13.3	7750	ZMYM2	protein-coding	1	0.0121335	1	72	3.54e-05	0.0504045	0.0155211	0.104167	0.0776515	0.0568182	0.0435606	0.0189394	0.0094697	0.00378788
Amplification Peak 6 - CN values	5q35.3	4869	NPM1	protein-coding	1	0.0122513	1	698	0.00113021	0.0542395	-	0.568182	0.568182	0.568182	0.568182	0.568182	0.568182	0.568182
Deletion Peak 7 - CN values	3p26.1	5468	PPARG	protein-coding	1	0.0127062	1	215	0.00027002	0.0320704	0.00443459	0.820076	0.795455	0.693182	0.496212	0.246212	0.111742	0.0643939
Deletion Peak 2 - CN values	1p36.13	998	CDC42	protein-coding	0	0.0134401	1	502	0.001157	-	0.00221729	0.13447	0.123106	0.100379	0.0681818	0.0416667	0.0189394	0.0170455
Amplification Peak 5 - CN values	5q15	9652	TTC37	protein-coding	0	0.0166559	1	111	3.63e-06	0.132346	0.00886918	0.346591	0.346591	0.346591	0.346591	0.346591	0.346591	0.346591
Deletion Peak 1 - CN values	1p36.22	23013	SPEN	protein-coding	1	0.0166559	1	46	9.66e-06	0.120642	0.0487805	0.136364	0.123106	0.106061	0.0719697	0.0435606	0.0208333	0.0170455
Deletion Peak 1 - CN values	1p36.22	55920	RCC2	protein-coding	0	0.0166559	1	119	1.809e-05	0.0260692	0.00443459	0.136364	0.123106	0.106061	0.0719697	0.0435606	0.0208333	0.0170455
Deletion Peak 7 - CN values	3p26.1	56852	RAD18	protein-coding	0	0.0175864	1	103	1.911e-05	0.248394	0.00665188	0.820076	0.795455	0.693182	0.496212	0.246212	0.111742	0.0643939
Deletion Peak 9 - CN values	3p14.2	2317	FLNB	protein-coding	0	0.0175864	1	196	0.00010839	0.0322653	0.00886918	0.763258	0.742424	0.643939	0.454545	0.217803	0.0984848	0.0511364
Deletion Peak 1 - CN values	1p36.22	998	CDC42	protein-coding	0	0.018537	1	502	0.001157	-	0.00221729	0.136364	0.123106	0.106061	0.0719697	0.0435606	0.0208333	0.0170455
Amplification Peak 7 - CN values	8q24.22	23513	SCRIB	protein-coding	0	0.0217763	1	82	0.00013506	0.101809	0.00443459	0.111742	0.111742	0.111742	0.111742	0.111742	0.111742	0.111742
Deletion Peak 2 - CN values	1p36.13	55920	RCC2	protein-coding	0	0.0217763	1	119	1.809e-05	0.0260692	0.00443459	0.13447	0.123106	0.100379	0.0681818	0.0416667	0.0189394	0.0170455
Deletion Peak 2 - CN values	1p36.13	26155	NOC2L	protein-coding	0	0.0217763	1	268	2.719e-05	0.171455	0.00443459	0.13447	0.123106	0.100379	0.0681818	0.0416667	0.0189394	0.0170455
Deletion Peak 3 - CN values	1p35.3	23013	SPEN	protein-coding	1	0.0217763	1	46	9.66e-06	0.120642	0.0487805	0.130682	0.119318	0.0965909	0.0643939	0.0397727	0.0189394	0.0170455
Deletion Peak 5 - CN values	1q44	142	PARP1	protein-coding	0	0.0217763	1	406	0.00037458	0.0518135	0.00443459	0.0662879	0.0568182	0.0454546	0.0378788	0.030303	0.0208333	0.0189394
Deletion Peak 19 - CN values	6q26	57492	ARID1B	protein-coding	1	0.0217763	1	57	7.23e-06	0.101984	0.00665188	0.227273	0.210227	0.181818	0.126894	0.0700758	0.0416667	0.0246212
Deletion Peak 2 - CN values	1p36.13	6429	SRSF4	protein-coding	0	0.0232214	1	260	2.35e-05	0.162248	0.00665188	0.13447	0.123106	0.100379	0.0681818	0.0416667	0.0189394	0.0170455
Amplification Peak 6 - CN values	5q35.3	23291	FBXW11	protein-coding	0	0.0247658	1	392	0.0005741	0.00892788	0.00221729	0.568182	0.568182	0.568182	0.568182	0.568182	0.568182	0.568182
Deletion Peak 7 - CN values	3p26.1	6396	SEC13	protein-coding	0	0.0263949	1	470	0.00022007	0.0241858	0.00221729	0.820076	0.795455	0.693182	0.496212	0.246212	0.111742	0.0643939
Amplification Peak 7 - CN values	8q24.22	8928	FOXH1	protein-coding	0	0.0274554	1	51	1.234e-05	0.222794	0.00221729	0.111742	0.111742	0.111742	0.111742	0.111742	0.111742	0.111742
Deletion Peak 2 - CN values	1p36.13	23400	ATP13A2	protein-coding	0	0.0274554	1	45	5.912e-05	0.150124	0.00886918	0.13447	0.123106	0.100379	0.0681818	0.0416667	0.0189394	0.0170455
Deletion Peak 3 - CN values	1p35.3	728642	CDK11A	protein-coding	0	0.0274554	1	62	1.287e-05	0.0441883	-	0.130682	0.119318	0.0965909	0.0643939	0.0397727	0.0189394	0.0170455
Deletion Peak 3 - CN values	1p35.3	63967	CLSPN	protein-coding	0	0.0274554	1	81	2.855e-05	0.189847	0.00886918	0.130682	0.119318	0.0965909	0.0643939	0.0397727	0.0189394	0.0170455
Amplification Peak 6 - CN values	5q35.3	3182	HNRNPAB	protein-coding	0	0.0276209	1	341	0.00025166	0.0951841	-	0.568182	0.568182	0.568182	0.568182	0.568182	0.568182	0.568182
Amplification Peak 6 - CN values	5q35.3	8878	SQSTM1	protein-coding	0	0.0283281	1	555	0.00134058	0.0799159	-	0.568182	0.568182	0.568182	0.568182	0.568182	0.568182	0.568182
Deletion Peak 2 - CN values	1p36.13	11315	PARK7	protein-coding	0	0.0294642	1	172	9.251e-05	0.0594685	-	0.13447	0.123106	0.100379	0.0681818	0.0416667	0.0189394	0.0170455
Amplification Peak 1 - CN values	1q23.2	27252	KLHL20	protein-coding	0	0.0296138	1	52	3.464e-05	0.00341091	0.00221729	0.0890152	0.0890152	0.0890152	0.0890152	0.0890152	0.0890152	0.0890152
Amplification Peak 3 - CN values	3q26.32	ENSG00000242808	SOX2-OT	lncRNA	0	0.0296138	1	-	-	-	-	0.107955	0.107955	0.107955	0.107955	0.107955	0.107955	0.107955
Amplification Peak 6 - CN values	5q35.3	643836	ZFP62	protein-coding	0	0.0296138	1	4	0	0.113017	-	0.568182	0.568182	0.568182	0.568182	0.568182	0.568182	0.568182
Amplification Peak 6 - CN values	5q35.3	30012	TLX3	protein-coding	1	0.0296138	1	82	0.00017656	0.00713887	-	0.568182	0.568182	0.568182	0.568182	0.568182	0.568182	0.568182
Amplification Peak 7 - CN values	8q24.22	114822	RHPN1	protein-coding	0	0.0296138	1	14	3.845e-05	0.245372	-	0.111742	0.111742	0.111742	0.111742	0.111742	0.111742	0.111742
Amplification Peak 7 - CN values	8q24.22	ENSG00000253227	RP11-383J24.1	lncRNA	0	0.0296138	1	-	-	-	-	0.111742	0.111742	0.111742	0.111742	0.111742	0.111742	0.111742
Amplification Peak 7 - CN values	8q24.22	ENSG00000253931	RP11-909N17.2	lncRNA	0	0.0296138	1	-	-	-	-	0.111742	0.111742	0.111742	0.111742	0.111742	0.111742	0.111742
Amplification Peak 7 - CN values	8q24.22	90390	MED30	protein-coding	0	0.0296138	1	90	2.214e-05	0.0438249	0.00221729	0.111742	0.111742	0.111742	0.111742	0.111742	0.111742	0.111742
Deletion Peak 1 - CN values	1p36.22	9064	MAP3K6	protein-coding	0	0.0296138	1	12	1.22e-06	0.108393	0.00443459	0.136364	0.123106	0.106061	0.0719697	0.0435606	0.0208333	0.0170455
Deletion Peak 1 - CN values	1p36.22	ENSG00000224621	RP11-276H7.3	lncRNA	0	0.0296138	1	-	-	-	-	0.136364	0.123106	0.106061	0.0719697	0.0435606	0.0208333	0.0170455
Deletion Peak 1 - CN values	1p36.22	84243	ZDHHC18	protein-coding	0	0.0296138	1	16	4.52e-06	0.0681498	0.00221729	0.136364	0.123106	0.106061	0.0719697	0.0435606	0.0208333	0.0170455
Deletion Peak 1 - CN values	1p36.22	ENSG00000227634	RP11-431K24.3	lncRNA	0	0.0296138	1	-	-	-	-	0.136364	0.123106	0.106061	0.0719697	0.0435606	0.0208333	0.0170455
Deletion Peak 2 - CN values	1p36.13	ENSG00000225285	RP4-758J18.10	lncRNA	0	0.0296138	1	-	-	-	-	0.13447	0.123106	0.100379	0.0681818	0.0416667	0.0189394	0.0170455
Deletion Peak 2 - CN values	1p36.13	84243	ZDHHC18	protein-coding	0	0.0296138	1	16	4.52e-06	0.0681498	0.00221729	0.13447	0.123106	0.100379	0.0681818	0.0416667	0.0189394	0.0170455
Deletion Peak 3 - CN values	1p35.3	79729	SH3D21	protein-coding	0	0.0296138	1	3	2e-08	0.453528	-	0.130682	0.119318	0.0965909	0.0643939	0.0397727	0.0189394	0.0170455
Deletion Peak 3 - CN values	1p35.3	55450	CAMK2N1	protein-coding	0	0.0296138	1	4	1.9e-07	0.0796821	-	0.130682	0.119318	0.0965909	0.0643939	0.0397727	0.0189394	0.0170455
Deletion Peak 3 - CN values	1p35.3	ENSG00000237445	CTA-520D8.2	lncRNA	0	0.0296138	1	-	-	-	-	0.130682	0.119318	0.0965909	0.0643939	0.0397727	0.0189394	0.0170455
Deletion Peak 3 - CN values	1p35.3	54206	ERRFI1	protein-coding	0	0.0296138	1	66	1.868e-05	0.163629	0.00443459	0.130682	0.119318	0.0965909	0.0643939	0.0397727	0.0189394	0.0170455
Deletion Peak 5 - CN values	1q44	90806	ANGEL2	protein-coding	0	0.0296138	1	16	6e-07	0.109726	-	0.0662879	0.0568182	0.0454546	0.0378788	0.030303	0.0208333	0.0189394
Deletion Peak 5 - CN values	1q44	MI0006442	hsa-mir-664a	microRNA	0	0.0296138	1	-	-	-	-	0.0662879	0.0568182	0.0454546	0.0378788	0.030303	0.0208333	0.0189394
Deletion Peak 6 - CN values	2q37.3	8864	PER2	protein-coding	0	0.0296138	1	52	1.907e-05	0.145056	0.00886918	0.092803	0.0909091	0.0738636	0.0549242	0.0340909	0.0189394	0.0132576
Deletion Peak 6 - CN values	2q37.3	ENSG00000225057	AC096574.4	lncRNA	0	0.0296138	1	-	-	-	-	0.092803	0.0909091	0.0738636	0.0549242	0.0340909	0.0189394	0.0132576
Deletion Peak 7 - CN values	3p26.1	51095	TRNT1	protein-coding	0	0.0296138	1	4	0	0.0524793	-	0.820076	0.795455	0.693182	0.496212	0.246212	0.111742	0.0643939
Deletion Peak 7 - CN values	3p26.1	ENSG00000235830	SRGAP3-AS4	lncRNA	0	0.0296138	1	-	-	-	-	0.820076	0.795455	0.693182	0.496212	0.246212	0.111742	0.0643939
Deletion Peak 7 - CN values	3p26.1	ENSG00000235831	BHLHE40-AS1	lncRNA	0	0.0296138	1	-	-	-	-	0.820076	0.795455	0.693182	0.496212	0.246212	0.111742	0.0643939
Deletion Peak 8 - CN values	3p21.1	55830	GLT8D1	protein-coding	0	0.0296138	1	8	7.3e-07	0.100101	0.00221729	0.825758	0.804924	0.698864	0.498106	0.244318	0.111742	0.0568182
Deletion Peak 8 - CN values	3p21.1	3699	ITIH3	protein-coding	0	0.0296138	1	8	3.7e-06	0.140368	0.00443459	0.825758	0.804924	0.698864	0.498106	0.244318	0.111742	0.0568182
Deletion Peak 16 - CN values	3q13.31	22989	MYH15	protein-coding	0	0.0296138	1	176	2.933e-05	0.236664	0.00665188	0.221591	0.206439	0.179924	0.109848	0.0549242	0.0227273	0.0094697
Deletion Peak 16 - CN values	3q13.31	64422	ATG3	protein-coding	0	0.0296138	1	67	2.086e-05	0.0290966	0.00221729	0.221591	0.206439	0.179924	0.109848	0.0549242	0.0227273	0.0094697
Deletion Peak 19 - CN values	6q26	ENSG00000226032	RP1-111C20.3	lncRNA	0	0.0296138	1	-	-	-	-	0.227273	0.210227	0.181818	0.126894	0.0700758	0.0416667	0.0246212
Deletion Peak 19 - CN values	6q26	ENSG00000232640	RP1-266L20.2	lncRNA	0	0.0296138	1	-	-	-	-	0.227273	0.210227	0.181818	0.126894	0.0700758	0.0416667	0.0246212
Deletion Peak 19 - CN values	6q26	257218	SHPRH	protein-coding	0	0.0296138	1	22	4.49e-06	0.122988	0.00886918	0.227273	0.210227	0.181818	0.126894	0.0700758	0.0416667	0.0246212
Deletion Peak 22 - CN values	8p12	4747	NEFL	protein-coding	0	0.0296138	1	88	5.418e-05	0.0176353	-	0.238636	0.223485	0.166667	0.123106	0.092803	0.0549242	0.0378788
Deletion Peak 28 - CN values	13q13.3	ENSG00000231530	RP11-187A9.3	lncRNA	0	0.0296138	1	-	-	-	-	0.104167	0.0776515	0.0568182	0.0435606	0.0189394	0.0094697	0.00378788
Deletion Peak 28 - CN values	13q13.3	ENSG00000227848	SUCLA2-AS1	lncRNA	0	0.0296138	1	-	-	-	-	0.104167	0.0776515	0.0568182	0.0435606	0.0189394	0.0094697	0.00378788
Deletion Peak 28 - CN values	13q13.3	28984	RGCC	protein-coding	0	0.0296138	1	5	1.2e-07	0.119146	0.00221729	0.104167	0.0776515	0.0568182	0.0435606	0.0189394	0.0094697	0.00378788
Deletion Peak 30 - CN values	19p13.3	2767	GNA11	protein-coding	1	0.0296138	1	169	0.00020705	0.02168	-	0.0227273	0.0227273	0.0170455	0.0094697	0.0094697	0.00568182	0.00568182
Deletion Peak 1 - CN values	1p36.22	8431	NR0B2	protein-coding	0	0.0336557	1	83	0.00024109	0.178572	-	0.136364	0.123106	0.106061	0.0719697	0.0435606	0.0208333	0.0170455
Deletion Peak 3 - CN values	1p35.3	8431	NR0B2	protein-coding	0	0.0336557	1	83	0.00024109	0.178572	-	0.130682	0.119318	0.0965909	0.0643939	0.0397727	0.0189394	0.0170455
Deletion Peak 7 - CN values	3p26.1	6304	SATB1	protein-coding	0	0.0336557	1	49	1.664e-05	0.0150232	0.00443459	0.820076	0.795455	0.693182	0.496212	0.246212	0.111742	0.0643939
Deletion Peak 19 - CN values	6q26	23118	TAB2	protein-coding	0	0.0336557	1	116	3.383e-05	0.0659272	0.00665188	0.227273	0.210227	0.181818	0.126894	0.0700758	0.0416667	0.0246212
Deletion Peak 3 - CN values	1p35.3	MI0000268	hsa-mir-34a	microRNA	0	0.0349764	1	-	-	-	-	0.130682	0.119318	0.0965909	0.0643939	0.0397727	0.0189394	0.0170455
Deletion Peak 1 - CN values	1p36.22	1650	DDOST	protein-coding	0	0.0366447	1	308	8.167e-05	0.0432556	-	0.136364	0.123106	0.106061	0.0719697	0.0435606	0.0208333	0.0170455
Amplification Peak 6 - CN values	5q35.3	MI0000295	hsa-mir-218-2	microRNA	0	0.0395926	1	-	-	-	-	0.568182	0.568182	0.568182	0.568182	0.568182	0.568182	0.568182
Amplification Peak 6 - CN values	5q35.3	5917	RARS	protein-coding	0	0.0403415	1	68	1.255e-05	0.0585443	0.00443459	0.568182	0.568182	0.568182	0.568182	0.568182	0.568182	0.568182
Deletion Peak 1 - CN values	1p36.22	23400	ATP13A2	protein-coding	0	0.0403415	1	45	5.912e-05	0.150124	0.00886918	0.136364	0.123106	0.106061	0.0719697	0.0435606	0.0208333	0.0170455
Deletion Peak 19 - CN values	6q26	11116	FGFR1OP	protein-coding	1	0.0403415	1	261	0.00016413	0.173028	0.00221729	0.227273	0.210227	0.181818	0.126894	0.0700758	0.0416667	0.0246212
Deletion Peak 28 - CN values	13q13.3	9818	NUP58	protein-coding	0	0.0403415	1	107	1.675e-05	0.127103	0.00221729	0.104167	0.0776515	0.0568182	0.0435606	0.0189394	0.0094697	0.00378788
Amplification Peak 6 - CN values	5q35.3	821	CANX	protein-coding	0	0.0446354	1	342	0.0007044	0.0704641	0.00221729	0.568182	0.568182	0.568182	0.568182	0.568182	0.568182	0.568182
Deletion Peak 1 - CN values	1p36.22	1855	DVL1	protein-coding	0	0.0474787	1	188	0.00021113	0.041806	0.00221729	0.136364	0.123106	0.106061	0.0719697	0.0435606	0.0208333	0.0170455
Deletion Peak 3 - CN values	1p35.3	81669	CCNL2	protein-coding	0	0.0474787	1	57	1.393e-05	0.0578985	0.00221729	0.130682	0.119318	0.0965909	0.0643939	0.0397727	0.0189394	0.0170455
Deletion Peak 1 - CN values	1p36.22	26270	FBXO6	protein-coding	0	0.0498983	1	566	0.00156349	0.177432	-	0.136364	0.123106	0.106061	0.0719697	0.0435606	0.0208333	0.0170455
Deletion Peak 3 - CN values	1p35.3	998	CDC42	protein-coding	0	0.0498983	1	502	0.001157	-	0.00221729	0.130682	0.119318	0.0965909	0.0643939	0.0397727	0.0189394	0.0170455
Deletion Peak 3 - CN values	1p35.3	261734	NPHP4	protein-coding	0	0.0498983	1	359	0.00127211	0.183833	0.00443459	0.130682	0.119318	0.0965909	0.0643939	0.0397727	0.0189394	0.0170455

## Sheet: KIRP
Drivers in KIRP
peak_ID	peak_name	gene_ID	gene_symbol	gene_type	is_census	hypergeometric_test_p_value	is_driver	degree	Betweenness_Centrality	ka_ks_ratio	mutation_rate	cn_change_ratio_amp_0.25/del_0.25	cn_change_ratio_amp_0.25/del_0.3	cn_change_ratio_amp_0.25/del_0.4	cn_change_ratio_amp_0.25/del_0.5	cn_change_ratio_amp_0.25/del_0.6	cn_change_ratio_amp_0.25/del_0.7	cn_change_ratio_amp_0.25/del_0.75
Deletion Peak 1 - CN values	1p36.31	998	CDC42	protein-coding	0	0.000103131	1	502	0.001157	-	-	0.177083	0.177083	0.15625	0.121528	0.100694	0.0659722	0.0590278
Amplification Peak 2 - CN values	7q31.2	4233	MET	protein-coding	1	0.000240043	1	127	0.00016511	0.0821464	0.0744681	0.590278	0.590278	0.590278	0.590278	0.590278	0.590278	0.590278
Deletion Peak 1 - CN values	1p36.31	10250	SRRM1	protein-coding	0	0.000601517	1	322	0.0001032	-	0.0070922	0.177083	0.177083	0.15625	0.121528	0.100694	0.0659722	0.0590278
Deletion Peak 3 - CN values	3p22.1	1499	CTNNB1	protein-coding	1	0.000801132	1	585	0.00211462	0.00198181	0.0070922	0.0798611	0.0798611	0.0625	0.0520833	0.03125	0.0208333	0.0173611
Deletion Peak 1 - CN values	1p36.31	54897	CASZ1	protein-coding	0	0.000875575	1	13	1.46e-06	0.0853027	-	0.177083	0.177083	0.15625	0.121528	0.100694	0.0659722	0.0590278
Deletion Peak 11 - CN values	14q12	57680	CHD8	protein-coding	0	0.00257503	1	48	1.589e-05	0.0379969	0.0177305	0.163194	0.15625	0.125	0.09375	0.0625	0.0416667	0.03125
Deletion Peak 12 - CN values	15q21.1	7082	TJP1	protein-coding	0	0.00257503	1	118	0.00055139	0.0790989	0.0070922	0.104167	0.0972222	0.0798611	0.0555556	0.03125	0.0243056	0.0208333
Deletion Peak 11 - CN values	14q12	10419	PRMT5	protein-coding	0	0.00465565	1	384	0.00033822	0.0201714	0.0106383	0.163194	0.15625	0.125	0.09375	0.0625	0.0416667	0.03125
Deletion Peak 1 - CN values	1p36.31	50809	HP1BP3	protein-coding	0	0.00504896	1	63	9.84e-06	0.127514	0.0035461	0.177083	0.177083	0.15625	0.121528	0.100694	0.0659722	0.0590278
Deletion Peak 12 - CN values	15q21.1	2923	PDIA3	protein-coding	0	0.00504896	1	530	0.00035994	0.0796069	-	0.104167	0.0972222	0.0798611	0.0555556	0.03125	0.0243056	0.0208333
Deletion Peak 1 - CN values	1p36.31	6146	RPL22	protein-coding	1	0.00678059	1	310	7.55e-05	0.0118176	0.0035461	0.177083	0.177083	0.15625	0.121528	0.100694	0.0659722	0.0590278
Deletion Peak 1 - CN values	1p36.31	8289	ARID1A	protein-coding	1	0.00825016	1	109	2.35e-05	0.0906917	0.0283688	0.177083	0.177083	0.15625	0.121528	0.100694	0.0659722	0.0590278
Deletion Peak 1 - CN values	1p36.31	5590	PRKCZ	protein-coding	0	0.0121335	1	165	0.0001483	0.0313295	-	0.177083	0.177083	0.15625	0.121528	0.100694	0.0659722	0.0590278
Amplification Peak 2 - CN values	7q31.2	26136	TES	protein-coding	0	0.016656	1	33	2.49e-06	0.0496939	-	0.590278	0.590278	0.590278	0.590278	0.590278	0.590278	0.590278
Amplification Peak 2 - CN values	7q31.2	22797	TFEC	protein-coding	0	0.0296138	1	7	3.8e-07	0.214626	-	0.590278	0.590278	0.590278	0.590278	0.590278	0.590278	0.590278
Deletion Peak 1 - CN values	1p36.31	23095	KIF1B	protein-coding	0	0.0296138	1	79	5.215e-05	0.0270878	0.0141844	0.177083	0.177083	0.15625	0.121528	0.100694	0.0659722	0.0590278
Deletion Peak 1 - CN values	1p36.31	51441	YTHDF2	protein-coding	0	0.0296138	1	35	4.5e-06	0.00685091	-	0.177083	0.177083	0.15625	0.121528	0.100694	0.0659722	0.0590278
Deletion Peak 1 - CN values	1p36.31	3104	ZBTB48	protein-coding	0	0.0296138	1	63	0.00013156	0.0665102	0.0035461	0.177083	0.177083	0.15625	0.121528	0.100694	0.0659722	0.0590278
Deletion Peak 1 - CN values	1p36.31	127733	UBXN10	protein-coding	0	0.0296138	1	39	1.294e-05	0.160485	-	0.177083	0.177083	0.15625	0.121528	0.100694	0.0659722	0.0590278
Deletion Peak 7 - CN values	6q25.3	23118	TAB2	protein-coding	0	0.0296138	1	116	3.383e-05	0.0659272	-	0.0972222	0.0972222	0.0798611	0.0625	0.0416667	0.0347222	0.0347222
Deletion Peak 7 - CN values	6q25.3	4301	AFDN	protein-coding	1	0.0296138	1	74	4.172e-05	0.0614201	0.0141844	0.0972222	0.0972222	0.0798611	0.0625	0.0416667	0.0347222	0.0347222
Deletion Peak 11 - CN values	14q12	283629	TSSK4	protein-coding	0	0.0296138	1	5	7e-08	0.216798	-	0.163194	0.15625	0.125	0.09375	0.0625	0.0416667	0.03125
Deletion Peak 13 - CN values	16q24.1	6137	RPL13	protein-coding	0	0.0296138	1	431	0.00013388	-	0.0035461	0.0451389	0.0451389	0.0381944	0.0347222	0.0243056	0.0173611	0.0173611
Deletion Peak 1 - CN values	1p36.31	51154	MRTO4	protein-coding	0	0.0329521	1	223	1.86e-05	-	-	0.177083	0.177083	0.15625	0.121528	0.100694	0.0659722	0.0590278
Deletion Peak 1 - CN values	1p36.31	2782	GNB1	protein-coding	0	0.0336557	1	1030	0.0359283	0.00207446	0.0035461	0.177083	0.177083	0.15625	0.121528	0.100694	0.0659722	0.0590278
Deletion Peak 1 - CN values	1p36.31	MI0001641	hsa-mir-429	microRNA	0	0.0403133	1	-	-	-	-	0.177083	0.177083	0.15625	0.121528	0.100694	0.0659722	0.0590278

## Sheet: LGG
Drivers in LGG
peak_ID	peak_name	gene_ID	gene_symbol	gene_type	is_census	hypergeometric_test_p_value	is_driver	degree	Betweenness_Centrality	ka_ks_ratio	mutation_rate	cn_change_ratio_amp_0.25/del_0.25	cn_change_ratio_amp_0.25/del_0.3	cn_change_ratio_amp_0.25/del_0.4	cn_change_ratio_amp_0.25/del_0.5	cn_change_ratio_amp_0.25/del_0.6	cn_change_ratio_amp_0.25/del_0.7	cn_change_ratio_amp_0.25/del_0.75
Deletion Peak 17 - CN values	10q26.3	10844	TUBGCP2	protein-coding	0	3.07303e-06	1	152	4.187e-05	0.0640539	0.00377358	0.255361	0.239766	0.212476	0.177388	0.150097	0.11501	0.0955166
Deletion Peak 28 - CN values	19q13.42	11338	U2AF2	protein-coding	0	5.71229e-05	1	333	0.00010847	0.00359959	0.00566038	0.500975	0.493177	0.460039	0.424951	0.385965	0.311891	0.233918
Deletion Peak 17 - CN values	10q26.3	ENSG00000234134	RP11-383C5.5	lncRNA	0	8.5222e-05	1	-	-	-	-	0.255361	0.239766	0.212476	0.177388	0.150097	0.11501	0.0955166
Deletion Peak 17 - CN values	10q26.3	ENSG00000235245	RP11-122K13.12	lncRNA	0	0.0001011	1	-	-	-	-	0.255361	0.239766	0.212476	0.177388	0.150097	0.11501	0.0955166
Deletion Peak 26 - CN values	14q24.3	10001	MED6	protein-coding	0	0.0001011	1	120	2.498e-05	0.0722449	-	0.19883	0.187135	0.155945	0.140351	0.109162	0.0760234	0.0623782
Deletion Peak 5 - CN values	3p21.31	6599	SMARCC1	protein-coding	0	0.000138709	1	179	0.00014156	0.0308329	0.00566038	0.0779727	0.0701754	0.0545809	0.0448343	0.0350877	0.0311891	0.0272904
Deletion Peak 28 - CN values	19q13.42	6203	RPS9	protein-coding	0	0.000349727	1	437	0.00014047	0	-	0.500975	0.493177	0.460039	0.424951	0.385965	0.311891	0.233918
Deletion Peak 2 - CN values	1p32.3	1031	CDKN2C	protein-coding	1	0.000439918	1	43	3.782e-05	0.11949	0.00566038	0.360624	0.360624	0.346979	0.329435	0.306043	0.263158	0.233918
Deletion Peak 26 - CN values	14q24.3	1965	EIF2S1	protein-coding	0	0.000601517	1	273	6.626e-05	0.0107749	-	0.19883	0.187135	0.155945	0.140351	0.109162	0.0760234	0.0623782
Deletion Peak 17 - CN values	10q26.3	8661	EIF3A	protein-coding	0	0.000644729	1	502	0.00014737	0.0299711	0.00188679	0.255361	0.239766	0.212476	0.177388	0.150097	0.11501	0.0955166
Deletion Peak 24 - CN values	13q14.2	5925	RB1	protein-coding	1	0.000810215	1	539	0.00105758	0.0928532	0.00943396	0.192982	0.179337	0.14425	0.128655	0.107212	0.0662768	0.0565302
Deletion Peak 26 - CN values	14q24.3	22938	SNW1	protein-coding	0	0.000811978	1	834	0.0012043	0.00679372	0.00188679	0.19883	0.187135	0.155945	0.140351	0.109162	0.0760234	0.0623782
Deletion Peak 17 - CN values	10q26.3	56647	BCCIP	protein-coding	0	0.000827416	1	38	8.47e-06	0.155127	-	0.255361	0.239766	0.212476	0.177388	0.150097	0.11501	0.0955166
Deletion Peak 10 - CN values	5q35.1	7265	TTC1	protein-coding	0	0.000875575	1	56	1.957e-05	0.126819	0.00188679	0.0935673	0.0838207	0.0526316	0.0350877	0.0311891	0.0272904	0.0253411
Deletion Peak 17 - CN values	10q26.3	85442	KNDC1	protein-coding	0	0.000875575	1	6	7e-08	0.162104	0.00566038	0.255361	0.239766	0.212476	0.177388	0.150097	0.11501	0.0955166
Deletion Peak 28 - CN values	19q13.42	3812	KIR3DL2	protein-coding	0	0.000875575	1	7	0	-	-	0.500975	0.493177	0.460039	0.424951	0.385965	0.311891	0.233918
Deletion Peak 28 - CN values	19q13.42	3589	IL11	protein-coding	0	0.000875575	1	7	8e-07	0.0998354	-	0.500975	0.493177	0.460039	0.424951	0.385965	0.311891	0.233918
Deletion Peak 29 - CN values	22q13.31	414918	DENND6B	protein-coding	0	0.000875575	1	11	2.41e-06	0.0682011	-	0.11501	0.11306	0.0955166	0.0760234	0.0526316	0.0350877	0.0272904
Deletion Peak 18 - CN values	11p15.5	3265	HRAS	protein-coding	1	0.000879351	1	253	0.00036716	0	-	0.17154	0.165692	0.150097	0.128655	0.11306	0.0877193	0.0662768
Deletion Peak 29 - CN values	22q13.31	27127	SMC1B	protein-coding	0	0.00129477	1	128	2.368e-05	0.161515	0.00943396	0.11501	0.11306	0.0955166	0.0760234	0.0526316	0.0350877	0.0272904
Deletion Peak 26 - CN values	14q24.3	51382	ATP6V1D	protein-coding	0	0.00133259	1	260	0.00015556	0.0138993	0.00188679	0.19883	0.187135	0.155945	0.140351	0.109162	0.0760234	0.0623782
Deletion Peak 28 - CN values	19q13.42	7138	TNNT1	protein-coding	0	0.00201079	1	88	5.814e-05	0.0153309	0.00188679	0.500975	0.493177	0.460039	0.424951	0.385965	0.311891	0.233918
Deletion Peak 15 - CN values	9p21.3	1029	CDKN2A	protein-coding	1	0.00207059	1	356	0.00017441	0.187678	0.00754717	0.298246	0.282651	0.25731	0.224172	0.192982	0.173489	0.155945
Deletion Peak 17 - CN values	10q26.3	7073	TIAL1	protein-coding	0	0.00251736	1	163	1.132e-05	0.0117778	-	0.255361	0.239766	0.212476	0.177388	0.150097	0.11501	0.0955166
Deletion Peak 1 - CN values	1p36.23	54206	ERRFI1	protein-coding	0	0.00252823	1	66	1.868e-05	0.163629	0.00188679	0.389864	0.389864	0.368421	0.341131	0.315789	0.267057	0.233918
Deletion Peak 26 - CN values	14q24.3	ENSG00000247092	SNHG10	lncRNA	0	0.00257503	1	-	-	-	-	0.19883	0.187135	0.155945	0.140351	0.109162	0.0760234	0.0623782
Amplification Peak 8 - CN values	8q24.21	5885	RAD21	protein-coding	1	0.00364245	1	365	0.00080774	0.0170959	0.00377358	0.169591	0.169591	0.169591	0.169591	0.169591	0.169591	0.169591
Amplification Peak 8 - CN values	8q24.21	286053	NSMCE2	protein-coding	0	0.00504896	1	35	3.96e-06	0.123869	-	0.169591	0.169591	0.169591	0.169591	0.169591	0.169591	0.169591
Deletion Peak 10 - CN values	5q35.1	9794	MAML1	protein-coding	0	0.00504896	1	36	4.87e-06	0.135259	0.00566038	0.0935673	0.0838207	0.0526316	0.0350877	0.0311891	0.0272904	0.0253411
Deletion Peak 28 - CN values	19q13.42	10288	LILRB2	protein-coding	0	0.00504896	1	12	2.299e-05	-	0.0113208	0.500975	0.493177	0.460039	0.424951	0.385965	0.311891	0.233918
Deletion Peak 29 - CN values	22q13.31	5465	PPARA	protein-coding	0	0.00504896	1	73	2.938e-05	0.0375016	0.00188679	0.11501	0.11306	0.0955166	0.0760234	0.0526316	0.0350877	0.0272904
Deletion Peak 26 - CN values	14q24.3	122953	JDP2	protein-coding	0	0.00825016	1	31	0.00016266	0.0413108	-	0.19883	0.187135	0.155945	0.140351	0.109162	0.0760234	0.0623782
Deletion Peak 17 - CN values	10q26.3	1488	CTBP2	protein-coding	0	0.00852017	1	158	0.00031141	0.0880116	0.00188679	0.255361	0.239766	0.212476	0.177388	0.150097	0.11501	0.0955166
Amplification Peak 6 - CN values	7p11.2	1956	EGFR	protein-coding	1	0.00862761	1	1077	0.00384688	0.0614461	0.0660377	0.214425	0.214425	0.214425	0.214425	0.214425	0.214425	0.214425
Deletion Peak 17 - CN values	10q26.3	4288	MKI67	protein-coding	0	0.00886423	1	76	1.41e-05	0.452824	0.0132075	0.255361	0.239766	0.212476	0.177388	0.150097	0.11501	0.0955166
Amplification Peak 8 - CN values	8q24.21	5462	POU5F1B	protein-coding	0	0.0121335	1	368	0.00050578	-	-	0.169591	0.169591	0.169591	0.169591	0.169591	0.169591	0.169591
Deletion Peak 17 - CN values	10q26.3	10579	TACC2	protein-coding	0	0.0121335	1	22	1.83e-06	0.387581	0.0113208	0.255361	0.239766	0.212476	0.177388	0.150097	0.11501	0.0955166
Deletion Peak 26 - CN values	14q24.3	9321	TRIP11	protein-coding	1	0.0121335	1	45	1.323e-05	0.107365	0.00188679	0.19883	0.187135	0.155945	0.140351	0.109162	0.0760234	0.0623782
Deletion Peak 1 - CN values	1p36.23	11315	PARK7	protein-coding	0	0.0133147	1	172	9.251e-05	0.0594685	-	0.389864	0.389864	0.368421	0.341131	0.315789	0.267057	0.233918
Deletion Peak 28 - CN values	19q13.42	6795	AURKC	protein-coding	0	0.0151365	1	94	5.98e-06	0.199862	-	0.500975	0.493177	0.460039	0.424951	0.385965	0.311891	0.233918
Deletion Peak 4 - CN values	2q37.3	23178	PASK	protein-coding	0	0.0166559	1	93	0.00017344	0.206011	-	0.116959	0.11306	0.0955166	0.079922	0.0740741	0.0526316	0.0448343
Deletion Peak 10 - CN values	5q35.1	4869	NPM1	protein-coding	1	0.0166559	1	698	0.00113021	0.0542395	-	0.0935673	0.0838207	0.0526316	0.0350877	0.0311891	0.0272904	0.0253411
Deletion Peak 18 - CN values	11p15.5	10522	DEAF1	protein-coding	0	0.0166559	1	34	8.44e-06	0.0382713	0.00566038	0.17154	0.165692	0.150097	0.128655	0.11306	0.0877193	0.0662768
Deletion Peak 28 - CN values	19q13.42	79149	ZSCAN5A	protein-coding	0	0.0166559	1	10	3.85e-06	-	0.00377358	0.500975	0.493177	0.460039	0.424951	0.385965	0.311891	0.233918
Deletion Peak 29 - CN values	22q13.31	6721	SREBF2	protein-coding	0	0.0166559	1	275	0.00027019	0.0673992	0.00377358	0.11501	0.11306	0.0955166	0.0760234	0.0526316	0.0350877	0.0272904
Deletion Peak 28 - CN values	19q13.42	29924	EPN1	protein-coding	0	0.0171599	1	147	4.368e-05	0.0410011	0.00188679	0.500975	0.493177	0.460039	0.424951	0.385965	0.311891	0.233918
Deletion Peak 10 - CN values	5q35.1	10399	RACK1	protein-coding	0	0.0202437	1	609	0.00078524	0	0.00188679	0.0935673	0.0838207	0.0526316	0.0350877	0.0311891	0.0272904	0.0253411
Deletion Peak 28 - CN values	19q13.42	26121	PRPF31	protein-coding	0	0.0207039	1	407	0.00027216	0.00812036	0.00188679	0.500975	0.493177	0.460039	0.424951	0.385965	0.311891	0.233918
Amplification Peak 8 - CN values	8q24.21	10656	KHDRBS3	protein-coding	0	0.0217763	1	96	0.00019191	0.020592	0.00188679	0.169591	0.169591	0.169591	0.169591	0.169591	0.169591	0.169591
Deletion Peak 28 - CN values	19q13.42	10859	LILRB1	protein-coding	0	0.0217763	1	19	2.3e-07	-	0.00754717	0.500975	0.493177	0.460039	0.424951	0.385965	0.311891	0.233918
Deletion Peak 28 - CN values	19q13.42	11024	LILRA1	protein-coding	0	0.0217763	1	16	2.433e-05	-	0.00943396	0.500975	0.493177	0.460039	0.424951	0.385965	0.311891	0.233918
Deletion Peak 28 - CN values	19q13.42	51206	GP6	protein-coding	0	0.0217763	1	13	4.3e-07	0.183818	-	0.500975	0.493177	0.460039	0.424951	0.385965	0.311891	0.233918
Deletion Peak 28 - CN values	19q13.42	23640	HSPBP1	protein-coding	0	0.0217763	1	34	2.751e-05	0.061702	-	0.500975	0.493177	0.460039	0.424951	0.385965	0.311891	0.233918
Deletion Peak 17 - CN values	10q26.3	23172	FAM175B	protein-coding	0	0.0274554	1	30	6.21e-06	0.0662747	-	0.255361	0.239766	0.212476	0.177388	0.150097	0.11501	0.0955166
Amplification Peak 8 - CN values	8q24.21	157769	FAM91A1	protein-coding	0	0.0296138	1	16	1.048e-05	0.0370751	0.00377358	0.169591	0.169591	0.169591	0.169591	0.169591	0.169591	0.169591
Amplification Peak 8 - CN values	8q24.21	ENSG00000253167	KIAA0196-AS1	lncRNA	0	0.0296138	1	-	-	-	-	0.169591	0.169591	0.169591	0.169591	0.169591	0.169591	0.169591
Amplification Peak 8 - CN values	8q24.21	10221	TRIB1	protein-coding	0	0.0296138	1	28	1.531e-05	0.0529537	-	0.169591	0.169591	0.169591	0.169591	0.169591	0.169591	0.169591
Amplification Peak 9 - CN values	9q34.3	54461	FBXW5	protein-coding	0	0.0296138	1	127	7.806e-05	0.0738864	-	0.0682261	0.0682261	0.0682261	0.0682261	0.0682261	0.0682261	0.0682261
Amplification Peak 10 - CN values	10p15.3	91734	IDI2	protein-coding	0	0.0296138	1	31	4.2e-06	-	-	0.128655	0.128655	0.128655	0.128655	0.128655	0.128655	0.128655
Amplification Peak 10 - CN values	10p15.3	10771	ZMYND11	protein-coding	0	0.0296138	1	59	1.148e-05	0.0172232	-	0.128655	0.128655	0.128655	0.128655	0.128655	0.128655	0.128655
Amplification Peak 15 - CN values	17q25.1	29115	SAP30BP	protein-coding	0	0.0296138	1	48	4.34e-06	0.0366989	0.00377358	0.0662768	0.0662768	0.0662768	0.0662768	0.0662768	0.0662768	0.0662768
Amplification Peak 15 - CN values	17q25.1	85451	UNK	protein-coding	0	0.0296138	1	249	0.0002624	0.0591771	0.00377358	0.0662768	0.0662768	0.0662768	0.0662768	0.0662768	0.0662768	0.0662768
Deletion Peak 4 - CN values	2q37.3	ENSG00000260942	CAPN10-AS1	lncRNA	0	0.0296138	1	-	-	-	-	0.116959	0.11306	0.0955166	0.079922	0.0740741	0.0526316	0.0448343
Deletion Peak 4 - CN values	2q37.3	ENSG00000234793	AC114730.7	lncRNA	0	0.0296138	1	-	-	-	-	0.116959	0.11306	0.0955166	0.079922	0.0740741	0.0526316	0.0448343
Deletion Peak 4 - CN values	2q37.3	4735	2017-09-02	protein-coding	0	0.0296138	1	209	0.00010695	0.0106752	0.00188679	0.116959	0.11306	0.0955166	0.079922	0.0740741	0.0526316	0.0448343
Deletion Peak 5 - CN values	3p21.31	29072	SETD2	protein-coding	1	0.0296138	1	28	8.25e-06	0.146896	0.0207547	0.0779727	0.0701754	0.0545809	0.0448343	0.0350877	0.0311891	0.0272904
Deletion Peak 5 - CN values	3p21.31	9254	CACNA2D2	protein-coding	0	0.0296138	1	25	6.942e-05	0.0298104	-	0.0779727	0.0701754	0.0545809	0.0448343	0.0350877	0.0311891	0.0272904
Deletion Peak 5 - CN values	3p21.31	54585	LZTFL1	protein-coding	0	0.0296138	1	18	1.269e-05	0.0658138	0.00188679	0.0779727	0.0701754	0.0545809	0.0448343	0.0350877	0.0311891	0.0272904
Deletion Peak 5 - CN values	3p21.31	64147	KIF9	protein-coding	0	0.0296138	1	11	2.76e-06	0.0983837	-	0.0779727	0.0701754	0.0545809	0.0448343	0.0350877	0.0311891	0.0272904
Deletion Peak 5 - CN values	3p21.31	7584	ZNF35	protein-coding	0	0.0296138	1	10	1.12e-06	0.178385	-	0.0779727	0.0701754	0.0545809	0.0448343	0.0350877	0.0311891	0.0272904
Deletion Peak 6 - CN values	3q29	5062	PAK2	protein-coding	0	0.0296138	1	287	0.00022559	0.0200828	0.00377358	0.0818713	0.0760234	0.0487329	0.0389864	0.0331384	0.0311891	0.0233918
Deletion Peak 10 - CN values	5q35.1	5917	RARS	protein-coding	0	0.0296138	1	68	1.255e-05	0.0585443	0.00188679	0.0935673	0.0838207	0.0526316	0.0350877	0.0311891	0.0272904	0.0253411
Deletion Peak 15 - CN values	9p21.3	1030	CDKN2B	protein-coding	0	0.0296138	1	24	6.7e-06	0.0907226	-	0.298246	0.282651	0.25731	0.224172	0.192982	0.173489	0.155945
Deletion Peak 17 - CN values	10q26.3	9679	FAM53B	protein-coding	0	0.0296138	1	2	0	0.148546	-	0.255361	0.239766	0.212476	0.177388	0.150097	0.11501	0.0955166
Deletion Peak 17 - CN values	10q26.3	118672	PSTK	protein-coding	0	0.0296138	1	4	6.7e-07	0.193575	-	0.255361	0.239766	0.212476	0.177388	0.150097	0.11501	0.0955166
Deletion Peak 17 - CN values	10q26.3	ENSG00000234311	RP11-432J24.3	lncRNA	0	0.0296138	1	-	-	-	-	0.255361	0.239766	0.212476	0.177388	0.150097	0.11501	0.0955166
Deletion Peak 18 - CN values	11p15.5	64787	EPS8L2	protein-coding	0	0.0296138	1	24	4.34e-06	0.0929591	-	0.17154	0.165692	0.150097	0.128655	0.11306	0.0877193	0.0662768
Deletion Peak 22 - CN values	12q12	196528	ARID2	protein-coding	1	0.0296138	1	59	1.271e-05	0.0767495	0.0207547	0.101365	0.0955166	0.0740741	0.0526316	0.0448343	0.037037	0.0292398
Deletion Peak 26 - CN values	14q24.3	55668	GPATCH2L	protein-coding	0	0.0296138	1	24	1.169e-05	0.1138	0.00377358	0.19883	0.187135	0.155945	0.140351	0.109162	0.0760234	0.0623782
Deletion Peak 26 - CN values	14q24.3	55727	BTBD7	protein-coding	0	0.0296138	1	3	0	0.0761208	0.00188679	0.19883	0.187135	0.155945	0.140351	0.109162	0.0760234	0.0623782
Deletion Peak 26 - CN values	14q24.3	4293	MAP3K9	protein-coding	0	0.0296138	1	3	0	0.0414527	0.00943396	0.19883	0.187135	0.155945	0.140351	0.109162	0.0760234	0.0623782
Deletion Peak 26 - CN values	14q24.3	677	ZFP36L1	protein-coding	0	0.0296138	1	34	3.35e-06	0.0326345	-	0.19883	0.187135	0.155945	0.140351	0.109162	0.0760234	0.0623782
Deletion Peak 26 - CN values	14q24.3	9628	RGS6	protein-coding	0	0.0296138	1	18	7.47e-06	0.0235996	0.00377358	0.19883	0.187135	0.155945	0.140351	0.109162	0.0760234	0.0623782
Deletion Peak 26 - CN values	14q24.3	8110	DPF3	protein-coding	0	0.0296138	1	35	1.924e-05	0.00229207	-	0.19883	0.187135	0.155945	0.140351	0.109162	0.0760234	0.0623782
Deletion Peak 26 - CN values	14q24.3	4329	ALDH6A1	protein-coding	0	0.0296138	1	10	3.44e-06	0.0517668	0.00188679	0.19883	0.187135	0.155945	0.140351	0.109162	0.0760234	0.0623782
Deletion Peak 26 - CN values	14q24.3	283578	TMED8	protein-coding	0	0.0296138	1	5	2.6e-07	0.137782	-	0.19883	0.187135	0.155945	0.140351	0.109162	0.0760234	0.0623782
Deletion Peak 26 - CN values	14q24.3	8846	ALKBH1	protein-coding	0	0.0296138	1	6	2.7e-07	0.177432	0.00188679	0.19883	0.187135	0.155945	0.140351	0.109162	0.0760234	0.0623782
Deletion Peak 28 - CN values	19q13.42	ENSG00000267096	CTD-2537I9.13	lncRNA	0	0.0296138	1	-	-	-	-	0.500975	0.493177	0.460039	0.424951	0.385965	0.311891	0.233918
Deletion Peak 28 - CN values	19q13.42	ENSG00000267421	AC005498.3	lncRNA	0	0.0296138	1	-	-	-	-	0.500975	0.493177	0.460039	0.424951	0.385965	0.311891	0.233918
Deletion Peak 28 - CN values	19q13.42	ENSG00000268352	AC007228.5	lncRNA	0	0.0296138	1	-	-	-	-	0.500975	0.493177	0.460039	0.424951	0.385965	0.311891	0.233918
Deletion Peak 28 - CN values	19q13.42	ENSG00000267117	AC010525.4	lncRNA	0	0.0296138	1	-	-	-	-	0.500975	0.493177	0.460039	0.424951	0.385965	0.311891	0.233918
Deletion Peak 28 - CN values	19q13.42	ENSG00000268496	CTD-2587H19.2	lncRNA	0	0.0296138	1	-	-	-	-	0.500975	0.493177	0.460039	0.424951	0.385965	0.311891	0.233918
Deletion Peak 28 - CN values	19q13.42	ENSG00000267429	AC006116.15	lncRNA	0	0.0296138	1	-	-	-	-	0.500975	0.493177	0.460039	0.424951	0.385965	0.311891	0.233918
Deletion Peak 29 - CN values	22q13.31	ENSG00000232710	RP4-669P10.16	lncRNA	0	0.0296138	1	-	-	-	-	0.11501	0.11306	0.0955166	0.0760234	0.0526316	0.0350877	0.0272904
Deletion Peak 29 - CN values	22q13.31	150372	NFAM1	protein-coding	0	0.0296138	1	3	2e-08	0.386185	-	0.11501	0.11306	0.0955166	0.0760234	0.0526316	0.0350877	0.0272904
Deletion Peak 28 - CN values	19q13.42	6158	RPL28	protein-coding	0	0.0312692	1	238	6.184e-05	0.0100658	-	0.500975	0.493177	0.460039	0.424951	0.385965	0.311891	0.233918
Deletion Peak 26 - CN values	14q24.3	2100	ESR2	protein-coding	0	0.032952	1	489	0.00183597	0.0772857	0.00377358	0.19883	0.187135	0.155945	0.140351	0.109162	0.0760234	0.0623782
Deletion Peak 24 - CN values	13q14.2	MI0000069	hsa-mir-15a	microRNA	0	0.036171	1	-	-	-	-	0.192982	0.179337	0.14425	0.128655	0.107212	0.0662768	0.0565302
Deletion Peak 18 - CN values	11p15.5	6888	TALDO1	protein-coding	0	0.0366447	1	254	4.621e-05	0.0455957	0.00188679	0.17154	0.165692	0.150097	0.128655	0.11306	0.0877193	0.0662768
Deletion Peak 17 - CN values	10q26.3	9184	BUB3	protein-coding	0	0.0383867	1	203	9.509e-05	0	0.00377358	0.255361	0.239766	0.212476	0.177388	0.150097	0.11501	0.0955166
Deletion Peak 26 - CN values	14q24.3	10598	AHSA1	protein-coding	0	0.0403415	1	198	4.843e-05	0.0605685	-	0.19883	0.187135	0.155945	0.140351	0.109162	0.0760234	0.0623782
Amplification Peak 8 - CN values	8q24.21	4609	MYC	protein-coding	1	0.0408907	1	1748	0.0126245	0.101164	-	0.169591	0.169591	0.169591	0.169591	0.169591	0.169591	0.169591
Deletion Peak 4 - CN values	2q37.3	10494	STK25	protein-coding	0	0.0474787	1	176	7.779e-05	0.00820069	-	0.116959	0.11306	0.0955166	0.079922	0.0740741	0.0526316	0.0448343

[truncated: 10 more sheets: LIHC, LUAD, LUSC, OV, PRAD, READ, SKCM, STAD, UCEC, Total_drivers]
