# Supplementary material for: Identification of driver copy number alterations in diverse cancer types and application in drug repositioning
Source: Mol Oncol. 2017 Aug 3;11(10):1459–74. doi: 10.1002/1878-0261.12112 (PMC5623819; doi:10.1002/1878-0261.12112)
Supplement: Supplementary file 4 — Table S4. (A) The hypergeometric test P‐values for overlapping between cancer types. (B) The number of overlapping drivers between cancer types. (C) Information on drivers amplified in at least two cancer types. (D) Information of drivers deleted in at least two cancer types. [file MOL2-11-1459-s004.xlsx]

## Sheet: Table S4A
	Table S4A. The hypergeometric test p values for overlapping between cancer types
	cancer_name	BLCA	BRCA	CESC	COAD	GBM	HNSC	KIRC	KIRP	LGG	LIHC	LUAD	LUSC	OV	PRAD	READ	SKCM	STAD	UCEC
	BLCA	0	0.000353185	0.0512364	0.131667	0.0118775	7.78976e-07	6.95392e-06	1	5.76158e-05	0.00207393	0.000245772	1.86573e-06	0.0625174	0.00517419	1	9.59801e-06	3.96932e-06	0.123304
	BRCA	0.000353185	0	0.241326	0.037359	0.060815	2.07343e-08	8.15056e-05	0.000243019	1.38778e-14	0.000368519	6.85099e-11	1.14433e-09	3.0986e-08	0.000235646	0.00282137	5.94662e-06	0.00235512	2.44105e-08
	CESC	0.0512364	0.241326	0	0.0613803	1	1	1	1	0.00396822	1	0.128604	5.63429e-07	0.00037853	1	8.63594e-09	2.8531e-05	1	0.00157265
	COAD	0.131667	0.037359	0.0613803	0	1	0.00116778	0.276166	0.0694581	0.00207994	0.000245568	3.32907e-05	0.00105485	0.00272094	3.23835e-09	5.22781e-07	0.149028	0.000293554	0.010934
	GBM	0.0118775	0.060815	1	1	0	0.0174136	1	1	0.000180119	0.0255519	1	1	1	1	1	0.013565	1	0.0133241
	HNSC	7.78976e-07	2.07343e-08	1	0.00116778	0.0174136	0	4.44089e-15	1.66314e-06	1.43944e-05	3.58358e-12	5.8234e-06	3.63995e-21	0.0905477	1.85786e-05	0.0776621	4.25138e-08	0.000527943	1.3981e-06
	KIRC	6.95392e-06	8.15056e-05	1	0.276166	1	4.44089e-15	0	3.74672e-09	5.24893e-07	1.85906e-06	3.42781e-08	3.01736e-12	0.00947085	0.0250689	0.000258465	1.35135e-05	0.218406	0.000230979
	KIRP	1	0.000243019	1	0.0694581	1	1.66314e-06	3.74672e-09	0	1	0.121451	1	1.11601e-06	1	1	1	0.066041	1	0.0648993
	LGG	5.76158e-05	1.38778e-14	0.00396822	0.00207994	0.000180119	1.43944e-05	5.24893e-07	1	0	6.31454e-06	0.0176833	5.66709e-05	0.109569	0.000947941	4.0828e-08	4.14711e-06	1	3.78957e-06
	LIHC	0.00207393	0.000368519	1	0.000245568	0.0255519	3.58358e-12	1.85906e-06	0.121451	6.31454e-06	0	3.31094e-07	0.0470951	1	0.00162136	1.04232e-07	1.50744e-08	0.00162136	0.24804
	LUAD	0.000245772	6.85099e-11	0.128604	3.32907e-05	1	5.8234e-06	3.42781e-08	1	0.0176833	3.31094e-07	0	5.05391e-08	2.26337e-05	1	0.00895614	0.047733	3.4831e-07	0.291372
	LUSC	1.86573e-06	1.14433e-09	5.63429e-07	0.00105485	1	0	3.01736e-12	1.11601e-06	5.66709e-05	0.0470951	5.05391e-08	0	0.00110087	0.290786	0.0130715	6.63725e-05	0.00483354	1.90915e-07
	OV	0.0625174	3.0986e-08	0.00037853	0.00272094	1	0.0905477	0.00947085	1	0.109569	1	2.26337e-05	0.00110087	0	0.00159231	1	1	1	5.08382e-05
	PRAD	0.00517419	0.000235646	1	3.23835e-09	1	1.85786e-05	0.0250689	1	0.000947941	0.00162136	1	0.290786	0.00159231	0	0.0492404	1	0.0941175	0.00647956
	READ	1	0.00282137	8.63594e-09	5.22781e-07	1	0.0776621	0.000258465	1	4.0828e-08	1.04232e-07	0.00895614	0.0130715	1	0.0492404	0	0.0609193	1	1
	SKCM	9.59801e-06	5.94662e-06	2.8531e-05	0.149028	0.013565	4.25138e-08	1.35135e-05	0.066041	4.14711e-06	1.50744e-08	0.047733	6.63725e-05	1	1	0.0609193	0	0.115773	0.00989175
	STAD	3.96932e-06	0.00235512	1	0.000293554	1	0.000527943	0.218406	1	1	0.00162136	3.4831e-07	0.00483354	1	0.0941175	1	0.115773	0	0.00647956
	UCEC	0.123304	2.44105e-08	0.00157265	0.010934	0.0133241	1.3981e-06	0.000230979	0.0648993	3.78957e-06	0.24804	0.291372	1.90915e-07	5.08382e-05	0.00647956	1	0.00989175	0.00647956	0

## Sheet: Table S4B
	Table S4B. The number of overlapped drivers between cancer types
	cancer_name	BLCA	BRCA	CESC	COAD	GBM	HNSC	KIRC	KIRP	LGG	LIHC	LUAD	LUSC	OV	PRAD	READ	SKCM	STAD	UCEC
	BLCA	49	5	1	1	1	5	5	0	4	3	4	6	1	2	0	4	4	1
	BRCA	5	256	1	3	1	10	8	4	16	7	15	15	7	5	3	7	4	9
	CESC	1	1	22	1	0	0	0	0	2	0	1	5	2	0	4	3	0	2
	COAD	1	3	1	59	0	3	1	1	3	4	5	4	2	6	4	1	3	2
	GBM	1	1	0	0	5	1	0	0	2	1	0	0	0	0	0	1	0	1
	HNSC	5	10	0	3	1	72	12	4	5	10	6	17	1	4	1	6	3	5
	KIRC	5	8	0	1	0	12	112	6	7	7	9	13	2	2	3	5	1	4
	KIRP	0	4	0	1	0	4	6	25	0	1	0	5	0	0	0	1	0	1
	LGG	4	16	2	3	2	5	7	0	88	6	3	6	1	3	5	5	0	5
	LIHC	3	7	0	4	1	10	7	1	6	106	8	3	0	3	5	7	3	1
	LUAD	4	15	1	5	0	6	9	0	3	8	128	10	4	0	2	2	6	1
	LUSC	6	15	5	4	0	17	13	5	6	3	10	156	3	1	2	5	3	7
	OV	1	7	2	2	0	1	2	0	1	0	4	3	27	2	0	0	0	3
	PRAD	2	5	0	6	0	4	2	0	3	3	0	1	2	45	1	0	1	2
	READ	0	3	4	4	0	1	3	0	5	5	2	2	0	1	23	1	0	0
	SKCM	4	7	3	1	1	6	5	1	5	7	2	5	0	0	1	56	1	2
	STAD	4	4	0	3	0	3	1	0	0	3	6	3	0	1	0	1	45	2
	UCEC	1	9	2	2	1	5	4	1	5	1	1	7	3	2	0	2	2	55

## Sheet: Table S4C
	Table S4C. Information of drivers amplified in at least two cancer types.
	elements_ID	elements_symbol	elements_type	is_census_gene	amp_cancer_num	BLCA	BRCA	CESC	COAD	GBM	HNSC	KIRC	KIRP	LGG	LIHC	LUAD	LUSC	OV	PRAD	READ	SKCM	STAD	UCEC
	405	ARNT	protein-coding	1	2	1	0	0	0	0	0	0	0	0	0	0	1	0	0	0	0	0	0
	10576	CCT2	protein-coding	0	3	1	0	0	0	0	0	0	0	0	0	0	1	1	0	0	0	0	0
	23047	PDS5B	protein-coding	0	2	1	0	0	0	0	0	0	0	0	0	0	0	0	0	0	0	1	0
	2886	GRB7	protein-coding	0	6	1	0	0	1	0	1	0	0	0	0	1	1	0	0	0	0	1	0
	80222	TARS2	protein-coding	0	2	0	1	0	0	0	0	0	0	0	0	0	1	0	0	0	0	0	0
	9804	TOMM20	protein-coding	0	2	0	1	0	0	0	0	0	0	0	1	0	0	0	0	0	0	0	0
	9156	EXO1	protein-coding	0	2	0	1	0	0	0	0	0	0	0	1	0	0	0	0	0	0	0	0
	ENSG00000238005	RP11-443B7.1	lncRNA	0	2	0	1	0	0	0	0	0	0	0	1	0	0	0	0	0	0	0	0
	7994	KAT6A	protein-coding	1	2	0	1	0	1	0	0	0	0	0	0	0	0	0	0	0	0	0	0
	4609	MYC	protein-coding	1	7	0	1	0	1	0	0	1	0	1	0	0	0	1	1	0	0	0	1
	2064	ERBB2	protein-coding	1	2	0	1	0	0	0	0	0	0	0	0	1	0	0	0	0	0	0	0
	10016	PDCD6	protein-coding	0	2	0	0	1	0	0	0	0	0	0	0	0	1	0	0	0	0	0	0
	ENSG00000249859	PVT1	lncRNA	0	3	0	0	1	0	0	0	0	0	0	1	0	0	0	0	0	1	0	0
	6613	SUMO2	protein-coding	0	3	0	0	1	0	0	0	0	0	0	0	0	1	0	0	0	1	0	0
	85451	UNK	protein-coding	0	4	0	0	1	0	0	0	0	0	1	0	0	1	0	0	0	1	0	0
	5462	POU5F1B	protein-coding	0	6	0	0	0	1	0	1	0	0	1	1	0	0	0	1	1	0	0	0
	1050	CEBPA	protein-coding	1	2	0	0	0	1	0	0	0	0	0	1	0	0	0	0	0	0	0	0
	598	BCL2L1	protein-coding	0	2	0	0	0	1	0	0	0	0	0	0	0	0	0	0	1	0	0	0
	22974	TPX2	protein-coding	0	2	0	0	0	1	0	0	0	0	0	0	0	0	1	0	0	0	0	0
	6657	SOX2	protein-coding	1	2	0	0	0	0	0	1	0	0	0	0	0	1	0	0	0	0	0	0
	ENSG00000242808	SOX2-OT	lncRNA	0	3	0	0	0	0	0	1	1	0	0	0	0	1	0	0	0	0	0	0
	3977	LIFR	protein-coding	1	3	0	0	0	0	0	1	0	0	0	0	1	0	0	0	0	0	1	0
	MI0006354	hsa-mir-548k	microRNA	0	2	0	0	0	0	0	1	0	0	0	0	0	1	0	0	0	0	0	0
	90780	PYGO2	protein-coding	0	3	0	0	0	0	0	0	1	0	0	1	0	0	0	0	1	0	0	0
	51121	RPL26L1	protein-coding	0	2	0	0	0	0	0	0	1	0	0	0	1	0	0	0	0	0	0	0
	5747	PTK2	protein-coding	0	2	0	0	0	0	0	0	1	0	0	0	0	0	0	0	0	1	0	0
	5885	RAD21	protein-coding	1	4	0	0	0	0	0	0	1	0	1	1	0	0	0	0	0	1	0	0
	22827	PUF60	protein-coding	0	2	0	0	0	0	0	0	1	0	0	0	0	0	0	0	0	1	0	0
	90390	MED30	protein-coding	0	2	0	0	0	0	0	0	1	0	0	1	0	0	0	0	0	0	0	0
	1956	EGFR	protein-coding	1	2	0	0	0	0	0	0	0	0	1	0	0	1	0	0	0	0	0	0
	286053	NSMCE2	protein-coding	0	3	0	0	0	0	0	0	0	0	1	1	0	0	0	0	0	1	0	0
	157769	FAM91A1	protein-coding	0	2	0	0	0	0	0	0	0	0	1	1	0	0	0	0	0	0	0	0
	10221	TRIB1	protein-coding	0	2	0	0	0	0	0	0	0	0	1	0	0	0	0	0	0	1	0	0
	8667	EIF3H	protein-coding	0	2	0	0	0	0	0	0	0	0	0	1	0	0	0	0	0	1	0	0
	9869	SETDB1	protein-coding	0	3	0	0	0	0	0	0	0	0	0	0	1	1	0	0	0	0	1	0
	55915	LANCL2	protein-coding	0	2	0	0	0	0	0	0	0	0	0	0	1	1	0	0	0	0	0	0
	9129	PRPF3	protein-coding	0	2	0	0	0	0	0	0	0	0	0	0	0	1	0	0	0	0	1	0
	5710	PSMD4	protein-coding	0	2	0	0	0	0	0	0	0	0	0	0	0	1	0	0	0	0	0	1
	3845	KRAS	protein-coding	1	3	0	0	0	0	0	0	0	0	0	0	0	1	1	0	0	0	0	1
	55666	NPLOC4	protein-coding	0	2	0	0	0	0	0	0	0	0	0	0	0	1	0	0	0	1	0	0
	MI0000734	hsa-mir-106b	microRNA	0	2	0	0	0	0	0	0	0	0	0	0	0	0	0	1	0	0	0	1

## Sheet: Table S4D
	Table S4D. Information of drivers deleted in at least two cancer types.
	elements_ID	elements_symbol	elements_type	is_census_gene	del_cancer_num	BLCA	BRCA	CESC	COAD	GBM	HNSC	KIRC	KIRP	LGG	LIHC	LUAD	LUSC	OV	PRAD	READ	SKCM	STAD	UCEC
	5468	PPARG	protein-coding	1	2	0	0	0	0	0	0	1	0	0	0	1	0	0	0	0	0	0	0
	4691	NCL	protein-coding	0	3	1	0	1	0	0	0	0	0	0	0	0	1	0	0	0	0	0	0
	4735	2017-09-02	protein-coding	0	4	1	1	0	0	0	0	0	0	1	0	0	1	0	0	0	0	0	0
	10399	RACK1	protein-coding	0	2	1	0	0	0	0	0	0	0	1	0	0	0	0	0	0	0	0	0
	51491	NOP16	protein-coding	0	2	1	0	0	0	0	0	0	0	0	0	0	0	0	0	0	1	0	0
	3066	HDAC2	protein-coding	0	2	1	0	0	0	0	0	0	0	0	0	1	0	0	0	0	0	0	0
	11116	FGFR1OP	protein-coding	1	2	1	0	0	0	0	0	1	0	0	0	0	0	0	0	0	0	0	0
	1029	CDKN2A	protein-coding	1	7	1	1	0	0	1	1	0	0	1	1	0	0	0	0	0	1	0	0
	5728	PTEN	protein-coding	1	4	1	1	0	0	0	0	0	0	0	0	0	1	0	1	0	0	0	0
	472	ATM	protein-coding	1	3	1	1	0	0	0	0	0	0	0	0	0	0	0	0	0	1	0	0
	372	ARCN1	protein-coding	0	2	1	0	0	0	0	0	0	0	0	0	0	0	0	0	0	0	1	0
	867	CBL	protein-coding	1	5	1	0	0	0	0	1	0	0	0	1	0	0	0	0	0	1	1	0
	23187	PHLDB1	protein-coding	0	2	1	0	0	0	0	1	0	0	0	0	0	0	0	0	0	0	0	0
	ENSG00000255428	RP11-794P6.1	lncRNA	0	2	1	0	0	0	0	1	0	0	0	0	0	0	0	0	0	0	0	0
	5925	RB1	protein-coding	1	7	1	1	0	0	0	1	0	0	1	1	0	0	0	1	0	0	0	1
	ENSG00000224271	RP11-191L9.4	lncRNA	0	2	1	1	0	0	0	0	0	0	0	0	0	0	0	0	0	0	0	0
	1650	DDOST	protein-coding	0	3	0	1	0	0	0	0	1	0	0	0	0	0	0	0	1	0	0	0
	51154	MRTO4	protein-coding	0	3	0	1	0	0	0	0	1	1	0	0	0	0	0	0	0	0	0	0
	55920	RCC2	protein-coding	0	4	0	1	0	0	0	0	1	0	0	0	1	1	0	0	0	0	0	0
	65018	PINK1	protein-coding	0	2	0	1	0	0	0	0	0	0	0	0	0	1	0	0	0	0	0	0
	23013	SPEN	protein-coding	1	4	0	1	0	0	0	0	1	0	0	0	1	1	0	0	0	0	0	0
	50809	HP1BP3	protein-coding	0	2	0	1	0	0	0	0	0	1	0	0	0	0	0	0	0	0	0	0
	842	CASP9	protein-coding	0	2	0	1	0	0	0	0	0	0	0	0	0	1	0	0	0	0	0	0
	1435	CSF1	protein-coding	0	3	0	1	0	0	0	0	0	0	0	0	1	0	0	0	0	0	1	0
	51592	TRIM33	protein-coding	1	2	0	1	0	0	0	0	0	0	0	0	0	1	0	0	0	0	0	0
	905	CCNT2	protein-coding	0	2	0	1	0	0	0	0	0	0	0	0	0	0	0	1	0	0	0	0
	92	ACVR2A	protein-coding	0	2	0	1	0	0	0	0	0	0	0	0	0	0	0	1	0	0	0	0
	8864	PER2	protein-coding	0	3	0	1	0	0	0	0	1	0	0	0	0	0	1	0	0	0	0	0
	9759	HDAC4	protein-coding	0	5	0	1	1	0	0	0	0	0	0	0	0	1	1	0	0	0	0	1
	116987	AGAP1	protein-coding	0	2	0	1	0	0	0	1	0	0	0	0	0	0	0	0	0	0	0	0
	ENSG00000260942	CAPN10-AS1	lncRNA	0	2	0	1	0	0	0	0	0	0	1	0	0	0	0	0	0	0	0	0
	26060	APPL1	protein-coding	0	2	0	1	0	0	0	0	0	0	0	0	1	0	0	0	0	0	0	0
	26354	GNL3	protein-coding	0	2	0	1	0	0	0	0	0	0	0	0	1	0	0	0	0	0	0	0
	55193	PBRM1	protein-coding	1	2	0	1	0	0	0	0	0	0	0	0	1	0	0	0	0	0	0	0
	4286	MITF	protein-coding	1	2	0	1	0	0	0	0	0	0	0	0	1	0	0	0	0	0	0	0
	5793	PTPRG	protein-coding	0	4	0	1	0	0	0	1	0	0	0	0	1	0	1	0	0	0	0	0
	9254	CACNA2D2	protein-coding	0	2	0	1	0	0	0	0	0	0	1	0	0	0	0	0	0	0	0	0
	27086	FOXP1	protein-coding	1	2	0	1	0	0	0	0	0	0	0	0	0	1	0	0	0	0	0	0
	50650	ARHGEF3	protein-coding	0	2	0	1	0	0	0	0	0	0	0	0	1	0	0	0	0	0	0	0
	84126	ATRIP	protein-coding	0	2	0	1	0	0	0	0	0	0	0	0	1	0	0	0	0	0	0	0
	1487	CTBP1	protein-coding	0	2	0	1	0	0	0	0	0	0	0	0	0	1	0	0	0	0	0	0
	ENSG00000248416	RP11-1191J2.4	lncRNA	0	2	0	1	0	0	0	0	0	0	0	0	0	1	0	0	0	0	0	0
	7098	TLR3	protein-coding	0	2	0	1	0	0	0	0	0	0	0	0	1	0	0	0	0	0	0	0
	55914	ERBIN	protein-coding	0	2	0	1	0	0	0	0	0	0	0	1	0	0	0	0	0	0	0	0
	5295	PIK3R1	protein-coding	1	2	0	1	0	0	0	0	0	0	0	0	0	0	1	0	0	0	0	0
	2889	RAPGEF1	protein-coding	0	2	0	1	0	0	0	0	0	0	0	0	0	0	1	0	0	0	0	0
	8019	BRD3	protein-coding	1	2	0	1	0	0	0	0	0	0	0	0	0	0	0	0	0	0	0	1
	10844	TUBGCP2	protein-coding	0	2	0	1	0	0	0	0	0	0	1	0	0	0	0	0	0	0	0	0
	3265	HRAS	protein-coding	1	5	0	1	0	0	0	1	0	0	1	0	0	1	0	0	0	0	0	1
	4297	KMT2A	protein-coding	1	4	0	1	0	0	0	1	0	0	0	1	0	0	0	0	0	1	0	0
	6876	TAGLN	protein-coding	0	2	0	1	0	0	0	0	0	0	0	0	0	0	0	0	0	1	0	0
	9183	ZW10	protein-coding	0	2	0	1	0	0	0	1	0	0	0	0	0	0	0	0	0	0	0	0
	22897	CEP164	protein-coding	0	2	0	1	0	0	0	1	0	0	0	0	0	0	0	0	0	0	0	0
	917	CD3G	protein-coding	0	2	0	1	0	0	0	0	0	0	0	0	0	0	0	0	0	1	0	0
	5519	PPP2R1B	protein-coding	0	3	0	1	0	0	0	1	0	0	0	1	0	0	0	0	0	0	0	0
	ENSG00000226645	AP006216.10	lncRNA	0	2	0	1	0	0	0	1	0	0	0	0	0	0	0	0	0	0	0	0
	916	CD3E	protein-coding	0	2	0	1	0	0	0	0	0	0	0	0	0	0	0	0	0	1	0	0
	55269	PSPC1	protein-coding	0	2	0	1	0	0	0	0	0	0	0	0	0	1	0	0	0	0	0	0
	7750	ZMYM2	protein-coding	1	4	0	1	0	0	0	1	1	0	0	0	0	0	0	0	0	0	0	1
	1965	EIF2S1	protein-coding	0	2	0	1	0	0	0	0	0	0	1	0	0	0	0	0	0	0	0	0
	10001	MED6	protein-coding	0	2	0	1	0	0	0	0	0	0	1	0	0	0	0	0	0	0	0	0
	22938	SNW1	protein-coding	0	2	0	1	0	0	0	0	0	0	1	0	0	0	0	0	0	0	0	0
	122953	JDP2	protein-coding	0	2	0	1	0	0	0	0	0	0	1	0	0	0	0	0	0	0	0	0
	4329	ALDH6A1	protein-coding	0	2	0	1	0	0	0	0	0	0	1	0	0	0	0	0	0	0	0	0
	10598	AHSA1	protein-coding	0	2	0	1	0	0	0	0	0	0	1	0	0	0	0	0	0	0	0	0
	51382	ATP6V1D	protein-coding	0	3	0	1	0	0	0	0	0	0	1	0	0	0	0	0	1	0	0	0
	7082	TJP1	protein-coding	0	2	0	1	0	0	0	0	0	1	0	0	0	0	0	0	0	0	0	0
	8924	HERC2	protein-coding	0	2	0	1	0	1	0	0	0	0	0	0	0	0	0	0	0	0	0	0
	6137	RPL13	protein-coding	0	2	0	1	0	0	0	0	0	1	0	0	0	0	0	0	0	0	0	0
	672	BRCA1	protein-coding	1	2	0	1	0	0	0	0	0	0	0	0	0	0	0	0	0	0	0	1
	9343	EFTUD2	protein-coding	0	2	0	1	0	0	0	0	0	0	0	0	0	0	0	0	0	0	0	1
	5536	PPP5C	protein-coding	0	3	0	1	0	0	0	0	0	0	0	0	1	0	1	0	0	0	0	0
	5465	PPARA	protein-coding	0	4	0	1	0	0	0	0	0	0	1	0	0	1	0	0	1	0	0	0
	23774	BRD1	protein-coding	0	3	0	1	0	0	0	0	0	0	0	0	1	1	0	0	0	0	0	0
	85378	TUBGCP6	protein-coding	0	2	0	1	0	0	0	0	0	0	0	0	1	0	0	0	0	0	0	0
	5600	MAPK11	protein-coding	0	2	0	1	0	0	0	0	0	0	0	0	0	0	0	0	0	0	0	1
	84897	TBRG1	protein-coding	0	2	0	0	1	0	0	0	0	0	0	0	0	0	0	0	0	0	0	1
	2254	FGF9	protein-coding	0	2	0	0	1	0	0	0	0	0	0	0	0	0	1	0	0	0	0	0
	9252	RPS6KA5	protein-coding	0	2	0	0	1	0	0	0	0	0	0	0	0	0	0	0	1	0	0	0
	9950	GOLGA5	protein-coding	1	2	0	0	1	0	0	0	0	0	0	0	0	0	0	0	1	0	0	0
	9321	TRIP11	protein-coding	1	4	0	0	1	0	0	0	0	0	1	0	1	0	0	0	1	0	0	0
	11339	OIP5	protein-coding	0	4	0	0	1	1	0	0	0	0	0	0	0	0	0	0	1	1	0	0
	6195	RPS6KA1	protein-coding	0	5	0	0	0	1	0	0	0	0	0	1	1	1	0	0	1	0	0	0
	8289	ARID1A	protein-coding	1	4	0	0	0	1	0	1	0	1	0	0	0	1	0	0	0	0	0	0
	23473	CAPN7	protein-coding	0	2	0	0	0	1	0	0	0	0	0	0	1	0	0	0	0	0	0	0
	8795	TNFRSF10B	protein-coding	0	2	0	0	0	1	0	0	0	0	0	0	0	0	0	1	0	0	0	0
	64236	PDLIM2	protein-coding	0	2	0	0	0	1	0	0	0	0	0	0	0	0	0	1	0	0	0	0
	10174	SORBS3	protein-coding	0	2	0	0	0	1	0	0	0	0	0	0	0	0	0	1	0	0	0	0
	57805	CCAR2	protein-coding	0	2	0	0	0	1	0	0	0	0	0	0	0	0	0	1	0	0	0	0
	9184	BUB3	protein-coding	0	2	0	0	0	1	0	0	0	0	1	0	0	0	0	0	0	0	0	0
	9126	SMC3	protein-coding	0	2	0	0	0	1	0	0	0	0	0	1	0	0	0	0	0	0	0	0
	5888	RAD51	protein-coding	0	2	0	0	0	1	0	0	0	0	0	0	0	0	0	0	0	0	0	1
	4089	SMAD4	protein-coding	1	3	0	0	0	1	0	0	0	0	0	0	1	0	0	0	0	0	1	0
	85358	SHANK3	protein-coding	0	2	0	0	0	1	0	0	0	0	0	0	1	0	0	0	0	0	0	0
	10522	DEAF1	protein-coding	0	3	0	0	0	0	1	0	0	0	1	0	0	0	0	0	0	0	0	1
	5293	PIK3CD	protein-coding	0	4	0	0	0	0	0	1	1	0	0	0	1	1	0	0	0	0	0	0
	6146	RPL22	protein-coding	1	2	0	0	0	0	0	1	0	1	0	0	0	0	0	0	0	0	0	0
	10459	MAD2L2	protein-coding	0	2	0	0	0	0	0	1	0	0	0	0	0	1	0	0	0	0	0	0
	11315	PARK7	protein-coding	0	3	0	0	0	0	0	1	1	0	1	0	0	0	0	0	0	0	0	0
	5590	PRKCZ	protein-coding	0	4	0	0	0	0	0	1	1	1	0	0	0	1	0	0	0	0	0	0
	8863	PER3	protein-coding	0	2	0	0	0	0	0	1	0	0	0	0	0	1	0	0	0	0	0	0
	55629	PNRC2	protein-coding	0	2	0	0	0	0	0	1	0	0	0	0	0	1	0	0	0	0	0	0
	3151	HMGN2	protein-coding	0	2	0	0	0	0	0	1	0	0	0	0	0	1	0	0	0	0	0	0
	1855	DVL1	protein-coding	0	3	0	0	0	0	0	1	1	0	0	0	0	1	0	0	0	0	0	0
	55210	ATAD3A	protein-coding	0	2	0	0	0	0	0	1	0	0	0	0	0	1	0	0	0	0	0	0
	2475	MTOR	protein-coding	1	2	0	0	0	0	0	1	0	0	0	0	0	1	0	0	0	0	0	0
	3104	ZBTB48	protein-coding	0	6	0	0	0	0	0	1	1	1	0	0	0	1	0	0	0	1	0	1
	6135	RPL11	protein-coding	0	3	0	0	0	0	0	1	1	0	0	0	1	0	0	0	0	0	0	0
	10726	NUDC	protein-coding	0	2	0	0	0	0	0	1	0	0	0	0	0	0	0	0	0	0	0	1
	26155	NOC2L	protein-coding	0	2	0	0	0	0	0	1	1	0	0	0	0	0	0	0	0	0	0	0
	79707	NOL9	protein-coding	0	2	0	0	0	0	0	1	1	0	0	0	0	0	0	0	0	0	0	0
	8452	CUL3	protein-coding	0	2	0	0	0	0	0	1	0	0	0	0	0	1	0	0	0	0	0	0
	3014	H2AFX	protein-coding	0	2	0	0	0	0	0	1	0	0	0	0	0	0	0	0	0	1	0	0
	5450	POU2AF1	protein-coding	1	2	0	0	0	0	0	1	0	0	0	0	0	0	0	0	0	1	0	0
	26524	LATS2	protein-coding	0	3	0	0	0	0	0	1	1	0	0	0	0	1	0	0	0	0	0	0
	23091	ZC3H13	protein-coding	0	3	0	0	0	0	0	1	1	0	0	0	0	0	0	1	0	0	0	0
	55425	GPALPP1	protein-coding	0	2	0	0	0	0	0	1	0	0	0	0	0	0	0	1	0	0	0	0
	4772	NFATC1	protein-coding	0	2	0	0	0	0	0	1	0	0	0	0	0	1	0	0	0	0	0	0
	998	CDC42	protein-coding	0	3	0	0	0	0	0	0	1	1	0	0	0	1	0	0	0	0	0	0
	6497	SKI	protein-coding	0	2	0	0	0	0	0	0	1	0	0	0	0	1	0	0	0	0	0	0
	23400	ATP13A2	protein-coding	0	2	0	0	0	0	0	0	1	0	0	0	0	1	0	0	0	0	0	0
	23028	KDM1A	protein-coding	0	2	0	0	0	0	0	0	1	0	0	0	0	1	0	0	0	0	0	0
	84243	ZDHHC18	protein-coding	0	2	0	0	0	0	0	0	1	0	0	0	0	0	0	0	0	0	0	1
	10250	SRRM1	protein-coding	0	3	0	0	0	0	0	0	1	1	0	1	0	0	0	0	0	0	0	0
	23435	TARDBP	protein-coding	0	2	0	0	0	0	0	0	1	0	0	0	0	1	0	0	0	0	0	0
	54206	ERRFI1	protein-coding	0	3	0	0	0	0	0	0	1	0	1	0	0	1	0	0	0	0	0	0
	2177	FANCD2	protein-coding	1	2	0	0	0	0	0	0	1	0	0	0	1	0	0	0	0	0	0	0
	6304	SATB1	protein-coding	0	2	0	0	0	0	0	0	1	0	0	0	1	0	0	0	0	0	0	0
	3708	ITPR1	protein-coding	0	2	0	0	0	0	0	0	1	0	0	0	1	0	0	0	0	0	0	0
	23118	TAB2	protein-coding	0	2	0	0	0	0	0	0	1	1	0	0	0	0	0	0	0	0	0	0
	1030	CDKN2B	protein-coding	0	2	0	0	0	0	0	0	1	0	1	0	0	0	0	0	0	0	0	0
	2767	GNA11	protein-coding	1	3	0	0	0	0	0	0	1	0	0	1	0	0	0	0	1	0	0	0
	2782	GNB1	protein-coding	0	2	0	0	0	0	0	0	0	1	0	0	0	1	0	0	0	0	0	0
	MI0001641	hsa-mir-429	microRNA	0	3	0	0	0	0	0	0	0	1	0	1	0	1	0	0	0	0	0	0
	23178	PASK	protein-coding	0	2	0	0	0	0	0	0	0	0	1	0	0	0	0	0	0	0	0	1
	6599	SMARCC1	protein-coding	0	2	0	0	0	0	0	0	0	0	1	0	1	0	0	0	0	0	0	0
	4288	MKI67	protein-coding	0	2	0	0	0	0	0	0	0	0	1	0	1	0	0	0	0	0	0	0
	8846	ALKBH1	protein-coding	0	2	0	0	0	0	0	0	0	0	1	0	0	0	0	0	1	0	0	0
	22936	ELL2	protein-coding	0	2	0	0	0	0	0	0	0	0	0	1	0	0	0	0	0	0	1	0
	9529	BAG5	protein-coding	0	2	0	0	0	0	0	0	0	0	0	1	0	0	0	0	1	0	0	0
	207	AKT1	protein-coding	1	3	0	0	0	0	0	0	0	0	0	1	1	0	0	0	0	1	0	0
	6117	RPA1	protein-coding	0	2	0	0	0	0	0	0	0	0	0	1	1	0	0	0	0	0	0	0
	10594	PRPF8	protein-coding	0	2	0	0	0	0	0	0	0	0	0	1	1	0	0	0	0	0	0	0
	1398	CRK	protein-coding	0	2	0	0	0	0	0	0	0	0	0	1	1	0	0	0	0	0	0	0
	4641	MYO1C	protein-coding	0	2	0	0	0	0	0	0	0	0	0	1	1	0	0	0	0	0	0	0
	7064	THOP1	protein-coding	0	2	0	0	0	0	0	0	0	0	0	1	0	0	0	0	0	0	1	0
	11186	RASSF1	protein-coding	0	2	0	0	0	0	0	0	0	0	0	0	1	0	1	0	0	0	0	0
	2180	ACSL1	protein-coding	0	2	0	0	0	0	0	0	0	0	0	0	1	0	0	0	0	0	1	0
	4155	MBP	protein-coding	0	2	0	0	0	0	0	0	0	0	0	0	1	0	0	0	0	0	0	1
	29998	GLTSCR1	protein-coding	0	2	0	0	0	0	0	0	0	0	0	0	1	0	1	0	0	0	0	0
	2323	FLT3LG	protein-coding	0	2	0	0	0	0	0	0	0	0	0	0	1	1	0	0	0	0	0	0
	57654	UVSSA	protein-coding	0	2	0	0	0	0	0	0	0	0	0	0	0	1	0	0	0	0	0	1
	1387	CREBBP	protein-coding	1	2	0	0	0	0	0	0	0	0	0	0	0	1	0	0	0	0	0	1
	4131	MAP1B	protein-coding	0	2	0	0	0	0	0	0	0	0	0	0	0	0	1	1	0	0	0	0
	10907	TXNL4A	protein-coding	0	2	0	0	0	0	0	0	0	0	0	0	0	0	0	1	0	0	1	0
	6774	STAT3	protein-coding	1	2	0	0	0	0	0	0	0	0	0	0	0	0	0	0	0	1	0	1
	1613	DAPK3	protein-coding	0	2	0	0	0	0	0	0	0	0	0	0	0	0	0	0	0	0	1	1
