# Supplementary material for: Identification of driver copy number alterations in diverse cancer types and application in drug repositioning
Source: Mol Oncol. 2017 Aug 3;11(10):1459–74. doi: 10.1002/1878-0261.12112 (PMC5623819; doi:10.1002/1878-0261.12112)
Supplement: Supplementary file 5 — Table S5. Driver non‐coding RNAs and cancer relationships supported by literature from lnc2cancer and HMDD. [file MOL2-11-1459-s005.xlsx]

## Sheet: Table S5
	Table S5. Driver non-coding RNAs and cancer relationships supported by literatures from lnc2cancer and HMDD
	Driver in cancer	Driver ID	Driver symbol	Driver Type	Reported Cancer Name	Pubmed ID
	BRCA	ENSG00000233695	GAS6-AS1	lncRNA	non-small cell lung cancer	23979857
	CESC|LIHC|SKCM	ENSG00000249859	PVT1	lncRNA	gastric cancer	25258543
	CESC|LIHC|SKCM	ENSG00000249859	PVT1	lncRNA	malignant pleural mesothelioma	24926545
	CESC|LIHC|SKCM	ENSG00000249859	PVT1	lncRNA	colorectal cancer	24196785
	CESC|LIHC|SKCM	ENSG00000249859	PVT1	lncRNA	prostate cancer	23728290
	CESC|LIHC|SKCM	ENSG00000249859	PVT1	lncRNA	breast cancer	17908964
	CESC|LIHC|SKCM	ENSG00000249859	PVT1	lncRNA	breast cancer	24780616
	CESC|LIHC|SKCM	ENSG00000249859	PVT1	lncRNA	gastric cancer	26096073
	CESC|LIHC|SKCM	ENSG00000249859	PVT1	lncRNA	hepatocellular carcinoma	25624916
	CESC|LIHC|SKCM	ENSG00000249859	PVT1	lncRNA	ovarian cancer	17908964
	CESC|LIHC|SKCM	ENSG00000249859	PVT1	lncRNA	pancreatic cancer	21316338
	CESC|LIHC|SKCM	ENSG00000249859	PVT1	lncRNA	pancreatic ductal adenocarcinoma	25668599
	CESC|LIHC|SKCM	ENSG00000249859	PVT1	lncRNA	prostate cancer	21814516
	CESC|LIHC|SKCM	ENSG00000249859	PVT1	lncRNA	multiple myeloma	22869583
	CESC|LIHC|SKCM	ENSG00000249859	PVT1	lncRNA	non-small cell lung cancer	25400777
	CESC|LIHC|SKCM	ENSG00000249859	PVT1	lncRNA	bladder cancer	26517688
	CESC|LIHC|SKCM	ENSG00000249859	PVT1	lncRNA	gastric cancer	25956062
	CESC|LIHC|SKCM	ENSG00000249859	PVT1	lncRNA	thyroid cancer	26427660
	CESC|LIHC|SKCM	ENSG00000249859	PVT1	lncRNA	non-small cell lung cancer	26493997
	HNSC|KIRC|LUSC	ENSG00000242808	SOX2OT	lncRNA	esophageal squamous cell carcinoma	24105929
	HNSC|KIRC|LUSC	ENSG00000242808	SOX2OT	lncRNA	hepatocellular carcinoma	26097588
	HNSC|KIRC|LUSC	ENSG00000242808	SOX2OT	lncRNA	breast cancer	25006803
	HNSC|KIRC|LUSC	ENSG00000242808	SOX2OT	lncRNA	lung squamous cell carcinoma	24927902
	LIHC	ENSG00000234741	GAS5	lncRNA	hepatocellular carcinoma	26109807
	LIHC	ENSG00000234741	GAS5	lncRNA	ovarian cancer	26503132
	LIHC	ENSG00000234741	GAS5	lncRNA	prostate cancer	23728290
	LIHC	ENSG00000234741	GAS5	lncRNA	breast cancer	18836484
	LIHC	ENSG00000234741	GAS5	lncRNA	breast cancer	26662314
	LIHC	ENSG00000234741	GAS5	lncRNA	cervical cancer	22487937
	LIHC	ENSG00000234741	GAS5	lncRNA	hepatocellular carcinoma	25120813
	LIHC	ENSG00000234741	GAS5	lncRNA	multiple myeloma	24583225
	LIHC	ENSG00000234741	GAS5	lncRNA	prostate cancer	18836484
	LIHC	ENSG00000234741	GAS5	lncRNA	renal cell carcinoma	23621190
	LIHC	ENSG00000234741	GAS5	lncRNA	colorectal cancer	25326054
	LIHC	ENSG00000234741	GAS5	lncRNA	breast cancer	24789445
	LIHC	ENSG00000234741	GAS5	lncRNA	cervical cancer	25400758
	LIHC	ENSG00000234741	GAS5	lncRNA	malignant pleural mesothelioma	24885398
	LIHC	ENSG00000234741	GAS5	lncRNA	prostate cancer	23676682
	LIHC	ENSG00000234741	GAS5	lncRNA	lung adenocarcinoma	25925741
	LIHC	ENSG00000234741	GAS5	lncRNA	hepatocellular carcinoma	26163879
	LIHC	ENSG00000234741	GAS5	lncRNA	gastric cancer	24884417
	LIHC	ENSG00000234741	GAS5	lncRNA	non-small cell lung cancer	24357161
	LIHC	ENSG00000234741	GAS5	lncRNA	hepatocellular carcinoma	26404135
	LIHC	ENSG00000234741	GAS5	lncRNA	endometrial carcinoma	26511107
	LIHC	ENSG00000234741	GAS5	lncRNA	bladder cancer	24069260
	LIHC	ENSG00000234741	GAS5	lncRNA	hepatocellular carcinoma	26404135
	LIHC	ENSG00000234741	GAS5	lncRNA	pancreatic cancer	24026436
	LIHC	ENSG00000234741	GAS5	lncRNA	lymphoma	24703244
	LUAD	ENSG00000241684	ADAMTS9-AS2	lncRNA	non-small cell lung cancer	25590602
	LUAD	ENSG00000241684	ADAMTS9-AS2	lncRNA	glioma	24833086
	OV	ENSG00000258667	HIF1A-AS2	lncRNA	gastric cancer	25686741
	OV	ENSG00000258667	HIF1A-AS2	lncRNA	renal cancer	9923855
	PRAD	ENSG00000268388	FENDRR	lncRNA	gastric cancer	25167886
	BLCA	MI0000061	hsa-let-7a-2	miRNA	Breast Neoplasms	17028596
	BLCA	MI0000061	hsa-let-7a-2	miRNA	Colonic Neoplasms	17965831
	BLCA	MI0000061	hsa-let-7a-2	miRNA	Heart Failure	17606841
	BLCA	MI0000061	hsa-let-7a-2	miRNA	Lung Neoplasms	17965831
	BLCA	MI0000061	hsa-let-7a-2	miRNA	Lung Neoplasms	17940623
	BLCA	MI0000061	hsa-let-7a-2	miRNA	Lung Neoplasms	15172979
	BLCA	MI0000061	hsa-let-7a-2	miRNA	Lung Neoplasms	16712479
	BLCA	MI0000061	hsa-let-7a-2	miRNA	Lung Neoplasms	17096367
	BLCA	MI0000061	hsa-let-7a-2	miRNA	Lung Neoplasms	16885332
	BLCA	MI0000061	hsa-let-7a-2	miRNA	Neoplasms	17989227
	BLCA	MI0000061	hsa-let-7a-2	miRNA	Neoplasms	17322030
	BLCA	MI0000061	hsa-let-7a-2	miRNA	Neoplasms	17028596
	BLCA	MI0000061	hsa-let-7a-2	miRNA	ACTH-Secreting Pituitary Adenoma	18840638
	BLCA	MI0000061	hsa-let-7a-2	miRNA	Neoplasms	18758960
	BLCA	MI0000061	hsa-let-7a-2	miRNA	Neoplasms	19211792
	BLCA	MI0000061	hsa-let-7a-2	miRNA	Digestive System Neoplasms	19156147
	BLCA	MI0000061	hsa-let-7a-2	miRNA	Head and Neck Neoplasms	18798260
	BLCA	MI0000061	hsa-let-7a-2	miRNA	Hodgkin Disease	18583325
	BLCA	MI0000061	hsa-let-7a-2	miRNA	Neoplasms	19221491
	BLCA	MI0000061	hsa-let-7a-2	miRNA	Sarcoma, Kaposi	19252139
	BLCA	MI0000061	hsa-let-7a-2	miRNA	Lung Neoplasms	18922928
	BLCA	MI0000061	hsa-let-7a-2	miRNA	Lupus Vulgaris	18998140
	BLCA	MI0000061	hsa-let-7a-2	miRNA	Melanoma	18679415
	BLCA	MI0000061	hsa-let-7a-2	miRNA	Pancreatic Neoplasms	19323605
	BLCA	MI0000061	hsa-let-7a-2	miRNA	Pituitary Neoplasms	19136928
	BLCA	MI0000061	hsa-let-7a-2	miRNA	Salivary Gland Neoplasms	19347935
	BLCA	MI0000061	hsa-let-7a-2	miRNA	Lymphoma, Primary Effusion	19252139
	BLCA	MI0000061	hsa-let-7a-2	miRNA	Adrenocortical Carcinoma	19351815
	BLCA	MI0000061	hsa-let-7a-2	miRNA	Neoplasms	18560417
	BLCA	MI0000061	hsa-let-7a-2	miRNA	Neoplasms	20370992
	BLCA	MI0000061	hsa-let-7a-2	miRNA	Carcinoma, Hepatocellular	20347499
	BLCA	MI0000061	hsa-let-7a-2	miRNA	Lung Neoplasms	20097187
	BLCA	MI0000061	hsa-let-7a-2	miRNA	Neoplasms	20005451
	BLCA	MI0000061	hsa-let-7a-2	miRNA	Retinoblastoma	20004941
	BLCA	MI0000061	hsa-let-7a-2	miRNA	Adenocarcinoma	20413677
	BLCA	MI0000061	hsa-let-7a-2	miRNA	Asthma	20630862
	BLCA	MI0000061	hsa-let-7a-2	miRNA	Carcinoma	20033209
	BLCA	MI0000061	hsa-let-7a-2	miRNA	Carcinoma	20614490
	BLCA	MI0000061	hsa-let-7a-2	miRNA	Leukemia, Myeloid, Acute	20425795
	BLCA	MI0000061	hsa-let-7a-2	miRNA	Neoplasms	20404092
	BLCA	MI0000061	hsa-let-7a-2	miRNA	Ovarian Neoplasms	20035894
	BLCA	MI0000061	hsa-let-7a-2	miRNA	Spinal Cord Injuries	20816819
	BLCA	MI0000061	hsa-let-7a-2	miRNA	Hypertrophy	21183740
	BLCA	MI0000061	hsa-let-7a-2	miRNA	Carcinoma, Renal Cell	21229250
	BLCA	MI0000061	hsa-let-7a-2	miRNA	Head and Neck Neoplasms	21292542
	BLCA	MI0000061	hsa-let-7a-2	miRNA	Myelodysplastic Syndromes	21332710
	BLCA	MI0000061	hsa-let-7a-2	miRNA	Lung Neoplasms	21365266
	BLCA	MI0000061	hsa-let-7a-2	miRNA	Breast Neoplasms	21368581
	BLCA	MI0000061	hsa-let-7a-2	miRNA	Nasopharyngeal Neoplasms	21373758
	BLCA	MI0000061	hsa-let-7a-2	miRNA	Barrett Esophagus	21407181
	BLCA	MI0000061	hsa-let-7a-2	miRNA	Pancreatic Neoplasms	21463919
	BLCA	MI0000061	hsa-let-7a-2	miRNA	Carcinoma, Non-Small-Cell Lung	21468581
	BLCA	MI0000061	hsa-let-7a-2	miRNA	Ovarian Neoplasms	21482675
	BLCA	MI0000061	hsa-let-7a-2	miRNA	Carcinoma, Non-Small-Cell Lung	21544802
	BLCA	MI0000061	hsa-let-7a-2	miRNA	Myelodysplastic Syndromes	21602527
	BLCA	MI0000061	hsa-let-7a-2	miRNA	Inflammation	21616524
	BLCA	MI0000061	hsa-let-7a-2	miRNA	Colorectal Neoplasms	21826996
	BLCA	MI0000061	hsa-let-7a-2	miRNA	Sarcoma, Ewing's	21853155
	BLCA	MI0000061	hsa-let-7a-2	miRNA	Mycosis Fungoides	21966986
	BLCA	MI0000061	hsa-let-7a-2	miRNA	Endometrial Neoplasms	22014978
	BLCA	MI0000061	hsa-let-7a-2	miRNA	Colorectal Neoplasms	22018986
	BLCA	MI0000061	hsa-let-7a-2	miRNA	Carcinoma, Hepatocellular	22027761
	BLCA	MI0000061	hsa-let-7a-2	miRNA	Glioblastoma	22074483
	BLCA	MI0000061	hsa-let-7a-2	miRNA	Breast Neoplasms	22081076
	BLCA	MI0000061	hsa-let-7a-2	miRNA	Pancreatic Neoplasms	22086681
	BLCA	MI0000061	hsa-let-7a-2	miRNA	Colorectal Neoplasms	22120473
	BLCA	MI0000061	hsa-let-7a-2	miRNA	Periodontitis	22128589
	BLCA	MI0000061	hsa-let-7a-2	miRNA	Breast Neoplasms	22242178
	BLCA	MI0000061	hsa-let-7a-2	miRNA	Breast Neoplasms	22251626
	BLCA	MI0000061	hsa-let-7a-2	miRNA	Cholesteatoma	22289526
	BLCA	MI0000061	hsa-let-7a-2	miRNA	Lung Neoplasms	22301433
	BLCA	MI0000061	hsa-let-7a-2	miRNA	Endometriosis	22307873
	BLCA	MI0000061	hsa-let-7a-2	miRNA	Esophageal Neoplasms	22363450
	BLCA	MI0000061	hsa-let-7a-2	miRNA	Stomach Neoplasms	22374783
	BLCA	MI0000061	hsa-let-7a-2	miRNA	Breast Neoplasms	22388088
	BLCA	MI0000061	hsa-let-7a-2	miRNA	Breast Neoplasms	22403704
	BLCA	MI0000061	hsa-let-7a-2	miRNA	Carcinoma, Renal Cell	22440013
	BLCA	MI0000061	hsa-let-7a-2	miRNA	Colorectal Neoplasms	22584434
	BLCA	MI0000061	hsa-let-7a-2	miRNA	Breast Neoplasms	22808086
	BLCA	MI0000061	hsa-let-7a-2	miRNA	Carcinoma, Non-Small-Cell Lung	18922928
	BRCA	MI0000063	hsa-let-7b	miRNA	Colonic Neoplasms	17965831
	BRCA	MI0000063	hsa-let-7b	miRNA	Heart Failure	17606841
	BRCA	MI0000063	hsa-let-7b	miRNA	Lung Neoplasms	17965831
	BRCA	MI0000063	hsa-let-7b	miRNA	Lung Neoplasms	17940623
	BRCA	MI0000063	hsa-let-7b	miRNA	Lung Neoplasms	15172979
	BRCA	MI0000063	hsa-let-7b	miRNA	Lung Neoplasms	16712479
	BRCA	MI0000063	hsa-let-7b	miRNA	Lung Neoplasms	17096367
	BRCA	MI0000063	hsa-let-7b	miRNA	Lung Neoplasms	16885332
	BRCA	MI0000063	hsa-let-7b	miRNA	Neoplasms	17989227
	BRCA	MI0000063	hsa-let-7b	miRNA	Neoplasms	17322030
	BRCA	MI0000063	hsa-let-7b	miRNA	Neoplasms	17028596
	BRCA	MI0000063	hsa-let-7b	miRNA	Ovarian Neoplasms	18451233
	BRCA	MI0000063	hsa-let-7b	miRNA	Neoplasms	19211792
	BRCA	MI0000063	hsa-let-7b	miRNA	Digestive System Neoplasms	19156147
	BRCA	MI0000063	hsa-let-7b	miRNA	Head and Neck Neoplasms	18798260
	BRCA	MI0000063	hsa-let-7b	miRNA	Neoplasms	19221491
	BRCA	MI0000063	hsa-let-7b	miRNA	Sarcoma, Kaposi	19252139
	BRCA	MI0000063	hsa-let-7b	miRNA	Lung Neoplasms	18922928
	BRCA	MI0000063	hsa-let-7b	miRNA	Melanoma	18679415
	BRCA	MI0000063	hsa-let-7b	miRNA	Pancreatic Neoplasms	19323605
	BRCA	MI0000063	hsa-let-7b	miRNA	Pituitary Neoplasms	19136928
	BRCA	MI0000063	hsa-let-7b	miRNA	Lymphoma, Primary Effusion	19252139
	BRCA	MI0000063	hsa-let-7b	miRNA	Adrenocortical Carcinoma	19351815
	BRCA	MI0000063	hsa-let-7b	miRNA	Neurodegenerative Diseases	18987751
	BRCA	MI0000063	hsa-let-7b	miRNA	Neoplasms	18560417
	BRCA	MI0000063	hsa-let-7b	miRNA	Carcinoma, Hepatocellular	20347499
	BRCA	MI0000063	hsa-let-7b	miRNA	Mouth Neoplasms	20232482
	BRCA	MI0000063	hsa-let-7b	miRNA	Neoplasms	20005451
	BRCA	MI0000063	hsa-let-7b	miRNA	Retinoblastoma	20004941
	BRCA	MI0000063	hsa-let-7b	miRNA	Asthma	20630862
	BRCA	MI0000063	hsa-let-7b	miRNA	Leukemia, Myeloid, Acute	20425795
	BRCA	MI0000063	hsa-let-7b	miRNA	Ovarian Neoplasms	20035894
	BRCA	MI0000063	hsa-let-7b	miRNA	Hypertrophy	21183740
	BRCA	MI0000063	hsa-let-7b	miRNA	Carcinoma, Renal Cell	21229250
	BRCA	MI0000063	hsa-let-7b	miRNA	Precursor Cell Lymphoblastic Leukemia-Lymphoma	21242186
	BRCA	MI0000063	hsa-let-7b	miRNA	Pre-Eclampsia	21309633
	BRCA	MI0000063	hsa-let-7b	miRNA	Myelodysplastic Syndromes	21332710
	BRCA	MI0000063	hsa-let-7b	miRNA	Nasopharyngeal Neoplasms	21373758
	BRCA	MI0000063	hsa-let-7b	miRNA	Liposarcoma	21412931
	BRCA	MI0000063	hsa-let-7b	miRNA	Pancreatic Neoplasms	21463919
	BRCA	MI0000063	hsa-let-7b	miRNA	Carcinoma, Non-Small-Cell Lung	21544802
	BRCA	MI0000063	hsa-let-7b	miRNA	Inflammation	21616524
	BRCA	MI0000063	hsa-let-7b	miRNA	Colorectal Neoplasms	21722265
	BRCA	MI0000063	hsa-let-7b	miRNA	Endometrial Neoplasms	22014978
	BRCA	MI0000063	hsa-let-7b	miRNA	Pancreatic Neoplasms	22086681
	BRCA	MI0000063	hsa-let-7b	miRNA	Breast Neoplasms	22294324
	BRCA	MI0000063	hsa-let-7b	miRNA	Lung Neoplasms	22301433
	BRCA	MI0000063	hsa-let-7b	miRNA	Endometriosis	22307873
	BRCA	MI0000063	hsa-let-7b	miRNA	Cataract	22334139
	BRCA	MI0000063	hsa-let-7b	miRNA	Breast Neoplasms	22388088
	BRCA	MI0000063	hsa-let-7b	miRNA	Hepatitis C	22391672
	BRCA	MI0000063	hsa-let-7b	miRNA	Breast Neoplasms	22403704
	BRCA	MI0000063	hsa-let-7b	miRNA	Liver Neoplasms	22683924
	BRCA	MI0000063	hsa-let-7b	miRNA	Prostatic Neoplasms	22719071
	BRCA	MI0000063	hsa-let-7b	miRNA	Breast Neoplasms	22821209
	BRCA	MI0000063	hsa-let-7b	miRNA	Esophageal Neoplasms	22847808
	BRCA	MI0000063	hsa-let-7b	miRNA	Sarcoma, Ewing	22910415
	BRCA	MI0000063	hsa-let-7b	miRNA	Precursor Cell Lymphoblastic Leukemia-Lymphoma	22918121
	BRCA	MI0000063	hsa-let-7b	miRNA	Carcinoma, Hepatocellular	22934260
	BRCA	MI0000063	hsa-let-7b	miRNA	Carcinoma, Non-Small-Cell Lung	18922928
	BRCA	MI0000063	hsa-let-7b	miRNA	Melanoma	18379589
	BRCA	MI0000433	hsa-let-7g	miRNA	Colonic Neoplasms	17965831
	BRCA	MI0000433	hsa-let-7g	miRNA	Lung Neoplasms	17965831
	BRCA	MI0000433	hsa-let-7g	miRNA	Lung Neoplasms	17940623
	BRCA	MI0000433	hsa-let-7g	miRNA	Lung Neoplasms	15172979
	BRCA	MI0000433	hsa-let-7g	miRNA	Lung Neoplasms	16712479
	BRCA	MI0000433	hsa-let-7g	miRNA	Lung Neoplasms	17096367
	BRCA	MI0000433	hsa-let-7g	miRNA	Lung Neoplasms	16885332
	BRCA	MI0000433	hsa-let-7g	miRNA	Neoplasms	17989227
	BRCA	MI0000433	hsa-let-7g	miRNA	Neoplasms	17322030
	BRCA	MI0000433	hsa-let-7g	miRNA	Neoplasms	17028596
	BRCA	MI0000433	hsa-let-7g	miRNA	Schizophrenia	18184693
	BRCA	MI0000433	hsa-let-7g	miRNA	Neoplasms	19211792
	BRCA	MI0000433	hsa-let-7g	miRNA	Digestive System Neoplasms	19156147
	BRCA	MI0000433	hsa-let-7g	miRNA	Head and Neck Neoplasms	18798260
	BRCA	MI0000433	hsa-let-7g	miRNA	Neoplasms	19221491
	BRCA	MI0000433	hsa-let-7g	miRNA	Sarcoma, Kaposi	19252139
	BRCA	MI0000433	hsa-let-7g	miRNA	Lung Neoplasms	18922928
	BRCA	MI0000433	hsa-let-7g	miRNA	Melanoma	18679415
	BRCA	MI0000433	hsa-let-7g	miRNA	Pancreatic Neoplasms	19323605
	BRCA	MI0000433	hsa-let-7g	miRNA	Pituitary Neoplasms	19136928
	BRCA	MI0000433	hsa-let-7g	miRNA	Lymphoma, Primary Effusion	19252139
	BRCA	MI0000433	hsa-let-7g	miRNA	Neoplasms	18560417
	BRCA	MI0000433	hsa-let-7g	miRNA	Lung Neoplasms	19745602
	BRCA	MI0000433	hsa-let-7g	miRNA	Carcinoma, Hepatocellular	20347499
	BRCA	MI0000433	hsa-let-7g	miRNA	Carcinoma, Hepatocellular	20338660
	BRCA	MI0000433	hsa-let-7g	miRNA	Carcinoma, Hepatocellular	20309945
	BRCA	MI0000433	hsa-let-7g	miRNA	Neoplasms	20005451
	BRCA	MI0000433	hsa-let-7g	miRNA	Retinoblastoma	20004941
	BRCA	MI0000433	hsa-let-7g	miRNA	Stomach Neoplasms	20022810
	BRCA	MI0000433	hsa-let-7g	miRNA	Asthma	20630862
	BRCA	MI0000433	hsa-let-7g	miRNA	Leukemia, Myeloid, Acute	20425795
	BRCA	MI0000433	hsa-let-7g	miRNA	Ovarian Neoplasms	20035894
	BRCA	MI0000433	hsa-let-7g	miRNA	Hypertrophy	21183740
	BRCA	MI0000433	hsa-let-7g	miRNA	Carcinoma, Renal Cell	21229250
	BRCA	MI0000433	hsa-let-7g	miRNA	Gastrointestinal Neoplasms	21293479
	BRCA	MI0000433	hsa-let-7g	miRNA	Myelodysplastic Syndromes	21332710
	BRCA	MI0000433	hsa-let-7g	miRNA	Nasopharyngeal Neoplasms	21373758
	BRCA	MI0000433	hsa-let-7g	miRNA	Liposarcoma	21412931
	BRCA	MI0000433	hsa-let-7g	miRNA	Lung Neoplasms	21464588
	BRCA	MI0000433	hsa-let-7g	miRNA	Lung Neoplasms	21472347
	BRCA	MI0000433	hsa-let-7g	miRNA	Inflammation	21616524
	BRCA	MI0000433	hsa-let-7g	miRNA	Breast Neoplasms	21868760
	BRCA	MI0000433	hsa-let-7g	miRNA	Endometrial Neoplasms	22014978
	BRCA	MI0000433	hsa-let-7g	miRNA	Schizophrenia	22094284
	BRCA	MI0000433	hsa-let-7g	miRNA	Multiple Sclerosis	22108567
	BRCA	MI0000433	hsa-let-7g	miRNA	Stomach Neoplasms	22112324
	BRCA	MI0000433	hsa-let-7g	miRNA	Lung Neoplasms	22301433
	BRCA	MI0000433	hsa-let-7g	miRNA	Endometriosis	22307873
	BRCA	MI0000433	hsa-let-7g	miRNA	Breast Neoplasms	22388088
	BRCA	MI0000433	hsa-let-7g	miRNA	Melanoma	22551973
	BRCA	MI0000433	hsa-let-7g	miRNA	Breast Neoplasms	22821209
	BRCA	MI0000433	hsa-let-7g	miRNA	Carcinoma, Non-Small-Cell Lung	18922928
	LIHC	MI0000102	hsa-mir-100	miRNA	Muscular Disorders, Atrophic	17942673
	LIHC	MI0000102	hsa-mir-100	miRNA	Ovarian Neoplasms	18451233
	LIHC	MI0000102	hsa-mir-100	miRNA	Endometriosis	19074548
	LIHC	MI0000102	hsa-mir-100	miRNA	Carcinoma, Hepatocellular	19360909
	LIHC	MI0000102	hsa-mir-100	miRNA	Adrenocortical Carcinoma	19351815
	LIHC	MI0000102	hsa-mir-100	miRNA	Nasopharyngeal Neoplasms	19739117
	LIHC	MI0000102	hsa-mir-100	miRNA	Stomach Neoplasms	20022810
	LIHC	MI0000102	hsa-mir-100	miRNA	Adrenal Cortex Neoplasms	20484036
	LIHC	MI0000102	hsa-mir-100	miRNA	Prostatic Neoplasms	21212412
	LIHC	MI0000102	hsa-mir-100	miRNA	Precursor Cell Lymphoblastic Leukemia-Lymphoma	21242186
	LIHC	MI0000102	hsa-mir-100	miRNA	Carcinoma, Hepatocellular	21298008
	LIHC	MI0000102	hsa-mir-100	miRNA	Endometriosis	21436257
	LIHC	MI0000102	hsa-mir-100	miRNA	Endometrial Neoplasms	21472251
	LIHC	MI0000102	hsa-mir-100	miRNA	Adrenocortical Carcinoma	21472710
	LIHC	MI0000102	hsa-mir-100	miRNA	Head and Neck Neoplasms	21560177
	LIHC	MI0000102	hsa-mir-100	miRNA	Carcinoma, Squamous Cell	21560177
	LIHC	MI0000102	hsa-mir-100	miRNA	Breast Neoplasms	21634028
	LIHC	MI0000102	hsa-mir-100	miRNA	Uterine Cervical Neoplasms	21636267
	LIHC	MI0000102	hsa-mir-100	miRNA	Leukemia, Myeloid, Acute	21643017
	LIHC	MI0000102	hsa-mir-100	miRNA	Pancreatic Neoplasms	21785383
	LIHC	MI0000102	hsa-mir-100	miRNA	Psoriasis	21807764
	LIHC	MI0000102	hsa-mir-100	miRNA	Atherosclerosis	21817153
	LIHC	MI0000102	hsa-mir-100	miRNA	Muscular Dystrophies	21840938
	LIHC	MI0000102	hsa-mir-100	miRNA	Prostatic Neoplasms	21880514
	LIHC	MI0000102	hsa-mir-100	miRNA	Pancreatic Neoplasms	21953293
	LIHC	MI0000102	hsa-mir-100	miRNA	Thyroid Neoplasms	22006248
	LIHC	MI0000102	hsa-mir-100	miRNA	Precursor Cell Lymphoblastic Leukemia-Lymphoma	22099053
	LIHC	MI0000102	hsa-mir-100	miRNA	Lung Neoplasms	22120675
	LIHC	MI0000102	hsa-mir-100	miRNA	Ovarian Neoplasms	22246341
	LIHC	MI0000102	hsa-mir-100	miRNA	Carcinoma, Hepatocellular	22249248
	LIHC	MI0000102	hsa-mir-100	miRNA	Uterine Cervical Neoplasms	22330141
	LIHC	MI0000102	hsa-mir-100	miRNA	Head and Neck Neoplasms	22425712
	LIHC	MI0000102	hsa-mir-100	miRNA	Carcinoma, Small Cell	22438992
	LIHC	MI0000102	hsa-mir-100	miRNA	Pancreatic Neoplasms	22466166
	LIHC	MI0000102	hsa-mir-100	miRNA	Urinary Bladder Neoplasms	22644299
	LIHC	MI0000102	hsa-mir-100	miRNA	Pulmonary Disease, Chronic Obstructive	22686440
	LIHC	MI0000102	hsa-mir-100	miRNA	Endometrial Neoplasms	22920721
	LIHC	MI0000102	hsa-mir-100	miRNA	Breast Neoplasms	22926517
	LIHC	MI0000102	hsa-mir-100	miRNA	Carcinoma, Non-Small-Cell Lung	22937028
	LIHC	MI0000102	hsa-mir-100	miRNA	Leukemia, Myeloid, Acute	23055746
	LIHC	MI0000102	hsa-mir-100	miRNA	Lung Neoplasms	23151088
	LIHC	MI0000102	hsa-mir-100	miRNA	Urinary Bladder Neoplasms	23173870
	LIHC	MI0000102	hsa-mir-100	miRNA	Urinary Bladder Neoplasms	23270926
	LIHC	MI0000102	hsa-mir-100	miRNA	Esophageal Neoplasms	23292834
	LIHC	MI0000102	hsa-mir-100	miRNA	Pancreatic Neoplasms	23373509
	LIHC	MI0000102	hsa-mir-100	miRNA	Carcinoma, Renal Cell	23378187
	HNSC	MI0000739	hsa-mir-101-2	miRNA	Urinary Bladder Neoplasms	19258506
	HNSC	MI0000739	hsa-mir-101-2	miRNA	Neoplasms	19008416
	HNSC	MI0000739	hsa-mir-101-2	miRNA	Colonic Neoplasms	19133256
	HNSC	MI0000739	hsa-mir-101-2	miRNA	Carcinoma, Hepatocellular	19155302
	HNSC	MI0000739	hsa-mir-101-2	miRNA	Carcinoma, Hepatocellular	19133651
	HNSC	MI0000739	hsa-mir-101-2	miRNA	Prostatic Neoplasms	19285253
	HNSC	MI0000739	hsa-mir-101-2	miRNA	Adenoviridae Infections	20634878
	HNSC	MI0000739	hsa-mir-101-2	miRNA	Carcinoma, Hepatocellular	20444294
	HNSC	MI0000739	hsa-mir-101-2	miRNA	Carcinoma, Squamous Cell	20620595
	HNSC	MI0000739	hsa-mir-101-2	miRNA	Lymphoma, Large-Cell, Anaplastic	20805506
	HNSC	MI0000739	hsa-mir-101-2	miRNA	Neoplasms	20586854
	HNSC	MI0000739	hsa-mir-101-2	miRNA	Prostatic Neoplasms	20478051
	HNSC	MI0000739	hsa-mir-101-2	miRNA	Carcinoma, Non-Small-Cell Lung	21270667
	HNSC	MI0000739	hsa-mir-101-2	miRNA	Glioblastoma	21321380
	HNSC	MI0000739	hsa-mir-101-2	miRNA	Nasopharyngeal Neoplasms	21368858
	HNSC	MI0000739	hsa-mir-101-2	miRNA	Prostatic Neoplasms	21430074
	HNSC	MI0000739	hsa-mir-101-2	miRNA	Carcinoma, Squamous Cell	21532618
	HNSC	MI0000739	hsa-mir-101-2	miRNA	Head and Neck Neoplasms	21560177
	HNSC	MI0000739	hsa-mir-101-2	miRNA	Carcinoma, Squamous Cell	21560177
	HNSC	MI0000739	hsa-mir-101-2	miRNA	Head and Neck Neoplasms	21637912
	HNSC	MI0000739	hsa-mir-101-2	miRNA	Ovarian Neoplasms	21818714
	HNSC	MI0000739	hsa-mir-101-2	miRNA	Lung Neoplasms	21849855
	HNSC	MI0000739	hsa-mir-101-2	miRNA	Hepatitis B	21876625
	HNSC	MI0000739	hsa-mir-101-2	miRNA	Carcinoma, Hepatocellular	21876625
	HNSC	MI0000739	hsa-mir-101-2	miRNA	Lymphoma, T-Cell	21921041
	HNSC	MI0000739	hsa-mir-101-2	miRNA	Pancreatic Neoplasms	21932133
	HNSC	MI0000739	hsa-mir-101-2	miRNA	Lymphoma	21960592
	HNSC	MI0000739	hsa-mir-101-2	miRNA	Carcinoma, Non-Small-Cell Lung	21993632
	HNSC	MI0000739	hsa-mir-101-2	miRNA	Carcinoma, Non-Small-Cell Lung	22014955
	HNSC	MI0000739	hsa-mir-101-2	miRNA	Pancreatic Neoplasms	22086681
	HNSC	MI0000739	hsa-mir-101-2	miRNA	Pheochromocytoma	22241719
	HNSC	MI0000739	hsa-mir-101-2	miRNA	Colonic Neoplasms	22353936
	HNSC	MI0000739	hsa-mir-101-2	miRNA	Stomach Neoplasms	22450781
	HNSC	MI0000739	hsa-mir-101-2	miRNA	Carcinoma, Renal Cell	22609199
	HNSC	MI0000739	hsa-mir-101-2	miRNA	Endomyocardial Fibrosis	22811578
	HNSC	MI0000739	hsa-mir-101-2	miRNA	Pancreatic Neoplasms	22943841
	HNSC	MI0000739	hsa-mir-101-2	miRNA	Breast Neoplasms	23071542
	HNSC	MI0000739	hsa-mir-101-2	miRNA	Hepatitis B	23124077
	HNSC	MI0000739	hsa-mir-101-2	miRNA	Pancreatic Neoplasms	23139258
	HNSC	MI0000739	hsa-mir-101-2	miRNA	Lupus Erythematosus, Systemic	23139385
	HNSC	MI0000739	hsa-mir-101-2	miRNA	Neoplasms	23178713
	HNSC	MI0000739	hsa-mir-101-2	miRNA	Esophageal Neoplasms	23761828
	HNSC	MI0000739	hsa-mir-101-2	miRNA	HIV	23554480
	HNSC	MI0000739	hsa-mir-101-2	miRNA	Carcinoma, Hepatocellular	23483142
	HNSC	MI0000739	hsa-mir-101-2	miRNA	Stomach Neoplasms	20712078
	PRAD|UCEC	MI0000734	hsa-mir-106b	miRNA	Heart Failure	17606841
	PRAD|UCEC	MI0000734	hsa-mir-106b	miRNA	Schizophrenia	17326821
	PRAD|UCEC	MI0000734	hsa-mir-106b	miRNA	Ovarian Neoplasms	16754881
	PRAD|UCEC	MI0000734	hsa-mir-106b	miRNA	Breast Neoplasms	16754881
	PRAD|UCEC	MI0000734	hsa-mir-106b	miRNA	Melanoma	16754881
	PRAD|UCEC	MI0000734	hsa-mir-106b	miRNA	Alzheimer Disease	19110058
	PRAD|UCEC	MI0000734	hsa-mir-106b	miRNA	Autistic Disorder	18563458
	PRAD|UCEC	MI0000734	hsa-mir-106b	miRNA	Leukemia, Lymphocytic, Chronic, B-Cell	19096009
	PRAD|UCEC	MI0000734	hsa-mir-106b	miRNA	Stomach Neoplasms	19153141
	PRAD|UCEC	MI0000734	hsa-mir-106b	miRNA	Stomach Neoplasms	19175831
	PRAD|UCEC	MI0000734	hsa-mir-106b	miRNA	Adrenocortical Carcinoma	19351815
	PRAD|UCEC	MI0000734	hsa-mir-106b	miRNA	Prostatic Neoplasms	18676839
	PRAD|UCEC	MI0000734	hsa-mir-106b	miRNA	Neoplasms	18922889
	PRAD|UCEC	MI0000734	hsa-mir-106b	miRNA	Glioma	20406893
	PRAD|UCEC	MI0000734	hsa-mir-106b	miRNA	Prostatic Neoplasms	20388916
	PRAD|UCEC	MI0000734	hsa-mir-106b	miRNA	Child Development Disorders, Pervasive	20374639
	PRAD|UCEC	MI0000734	hsa-mir-106b	miRNA	Carcinoma	20145181
	PRAD|UCEC	MI0000734	hsa-mir-106b	miRNA	Toxoplasma	20090903
	PRAD|UCEC	MI0000734	hsa-mir-106b	miRNA	Carcinoma, Squamous Cell	20145181
	PRAD|UCEC	MI0000734	hsa-mir-106b	miRNA	Carcinoma, Renal Cell	20609231
	PRAD|UCEC	MI0000734	hsa-mir-106b	miRNA	Melanoma	20529253
	PRAD|UCEC	MI0000734	hsa-mir-106b	miRNA	Neoplasms	20404092
	PRAD|UCEC	MI0000734	hsa-mir-106b	miRNA	Toxoplasmosis	20423977
	PRAD|UCEC	MI0000734	hsa-mir-106b	miRNA	Alopecia	19821055
	PRAD|UCEC	MI0000734	hsa-mir-106b	miRNA	Stomach Neoplasms	20726036
	PRAD|UCEC	MI0000734	hsa-mir-106b	miRNA	Colonic Neoplasms	21283757
	PRAD|UCEC	MI0000734	hsa-mir-106b	miRNA	Mesothelioma	21358347
	PRAD|UCEC	MI0000734	hsa-mir-106b	miRNA	Laryngeal Neoplasms	21819631
	PRAD|UCEC	MI0000734	hsa-mir-106b	miRNA	Hepatitis B	21876625
	PRAD|UCEC	MI0000734	hsa-mir-106b	miRNA	Carcinoma, Hepatocellular	21876625
	PRAD|UCEC	MI0000734	hsa-mir-106b	miRNA	Hodgkin Disease	21953646
	PRAD|UCEC	MI0000734	hsa-mir-106b	miRNA	Carcinoma, Renal Cell	21984948
	PRAD|UCEC	MI0000734	hsa-mir-106b	miRNA	Periodontal Diseases	22043006
	PRAD|UCEC	MI0000734	hsa-mir-106b	miRNA	Breast Neoplasms	22242178
	PRAD|UCEC	MI0000734	hsa-mir-106b	miRNA	Breast Neoplasms	22286770
	PRAD|UCEC	MI0000734	hsa-mir-106b	miRNA	Breast Neoplasms	22315424
	PRAD|UCEC	MI0000734	hsa-mir-106b	miRNA	Eosinophilic Esophagitis	22391115
	PRAD|UCEC	MI0000734	hsa-mir-106b	miRNA	Carcinoma, Hepatocellular	22393390
	PRAD|UCEC	MI0000734	hsa-mir-106b	miRNA	Hepatitis B	22393390
	PRAD|UCEC	MI0000734	hsa-mir-106b	miRNA	Sarcoma, Ewing	22429812
	PRAD|UCEC	MI0000734	hsa-mir-106b	miRNA	Neuroblastoma	22498172
	PRAD|UCEC	MI0000734	hsa-mir-106b	miRNA	Carcinoma, Basal Cell	22540308
	PRAD|UCEC	MI0000734	hsa-mir-106b	miRNA	Leiomyoma	22556343
	PRAD|UCEC	MI0000734	hsa-mir-106b	miRNA	Myocardial Infarction	22613985
	PRAD|UCEC	MI0000734	hsa-mir-106b	miRNA	Glioma	22825541
	PRAD|UCEC	MI0000734	hsa-mir-106b	miRNA	Carcinoma, Hepatocellular	23087084
	PRAD|UCEC	MI0000734	hsa-mir-106b	miRNA	Lung Diseases	23338559
	PRAD|UCEC	MI0000734	hsa-mir-106b	miRNA	Glioma	23377830
	PRAD|UCEC	MI0000734	hsa-mir-106b	miRNA	Carcinoma, Hepatocellular	23483935
	SKCM	MI0000446	hsa-mir-125b-1	miRNA	Breast Neoplasms	16103053
	SKCM	MI0000446	hsa-mir-125b-1	miRNA	Breast Neoplasms	17028596
	SKCM	MI0000446	hsa-mir-125b-1	miRNA	Breast Neoplasms	16466964
	SKCM	MI0000446	hsa-mir-125b-1	miRNA	Breast Neoplasms	14973191
	SKCM	MI0000446	hsa-mir-125b-1	miRNA	Dermatitis, Atopic	17622355
	SKCM	MI0000446	hsa-mir-125b-1	miRNA	Leukemia, B-Cell	16885332
	SKCM	MI0000446	hsa-mir-125b-1	miRNA	Leukemia, B-Cell	17028302
	SKCM	MI0000446	hsa-mir-125b-1	miRNA	Lung Neoplasms	14973191
	SKCM	MI0000446	hsa-mir-125b-1	miRNA	Ovarian Neoplasms	14973191
	SKCM	MI0000446	hsa-mir-125b-1	miRNA	Precursor B-Cell Lymphoblastic Leukemia-Lymphoma	16151463
	SKCM	MI0000446	hsa-mir-125b-1	miRNA	Psoriasis	17622355
	SKCM	MI0000446	hsa-mir-125b-1	miRNA	Uterine Cervical Neoplasms	14973191
	SKCM	MI0000446	hsa-mir-125b-1	miRNA	Leukemia, Myeloid, Acute	18936236
	SKCM	MI0000446	hsa-mir-125b-1	miRNA	Endometriosis	19074548
	SKCM	MI0000446	hsa-mir-125b-1	miRNA	Carcinoma, Hepatocellular	18649363
	SKCM	MI0000446	hsa-mir-125b-1	miRNA	Medulloblastoma	18973228
	SKCM	MI0000446	hsa-mir-125b-1	miRNA	Myelodysplastic Syndromes	18936236
	SKCM	MI0000446	hsa-mir-125b-1	miRNA	Ovarian Neoplasms	18823650
	SKCM	MI0000446	hsa-mir-125b-1	miRNA	Adrenocortical Carcinoma	19351815
	SKCM	MI0000446	hsa-mir-125b-1	miRNA	Rectal Neoplasms	18695884
	SKCM	MI0000446	hsa-mir-125b-1	miRNA	Breast Neoplasms	19738052
	SKCM	MI0000446	hsa-mir-125b-1	miRNA	Carcinoma	20145181
	SKCM	MI0000446	hsa-mir-125b-1	miRNA	Adenoviridae Infections	20634878
	SKCM	MI0000446	hsa-mir-125b-1	miRNA	Breast Neoplasms	20460378
	SKCM	MI0000446	hsa-mir-125b-1	miRNA	Cardiomyopathy, Hypertrophic	20470752
	SKCM	MI0000446	hsa-mir-125b-1	miRNA	Leukemia, Biphenotypic, Acute	20485370
	SKCM	MI0000446	hsa-mir-125b-1	miRNA	Leukemia, Myeloid	20660734
	SKCM	MI0000446	hsa-mir-125b-1	miRNA	Melanoma	20153427
	SKCM	MI0000446	hsa-mir-125b-1	miRNA	Neoplasms	20144731
	SKCM	MI0000446	hsa-mir-125b-1	miRNA	Alopecia	19821055
	SKCM	MI0000446	hsa-mir-125b-1	miRNA	Urinary Bladder Neoplasms	21133599
	SKCM	MI0000446	hsa-mir-125b-1	miRNA	Nevus, Pigmented	21166724
	SKCM	MI0000446	hsa-mir-125b-1	miRNA	HIV Infections	21224041
	SKCM	MI0000446	hsa-mir-125b-1	miRNA	Precursor Cell Lymphoblastic Leukemia-Lymphoma	21242186
	SKCM	MI0000446	hsa-mir-125b-1	miRNA	Carcinoma, Hepatocellular	21298008
	SKCM	MI0000446	hsa-mir-125b-1	miRNA	Prostatic Neoplasms	21308711
	SKCM	MI0000446	hsa-mir-125b-1	miRNA	Breast Neoplasms	21375733
	SKCM	MI0000446	hsa-mir-125b-1	miRNA	Colorectal Neoplasms	21399871
	SKCM	MI0000446	hsa-mir-125b-1	miRNA	Breast Neoplasms	21409395
	SKCM	MI0000446	hsa-mir-125b-1	miRNA	Psoriasis	21412257
	SKCM	MI0000446	hsa-mir-125b-1	miRNA	Breast Neoplasms	21444677
	SKCM	MI0000446	hsa-mir-125b-1	miRNA	Melanoma	21460750
	SKCM	MI0000446	hsa-mir-125b-1	miRNA	Adrenocortical Carcinoma	21472710
	SKCM	MI0000446	hsa-mir-125b-1	miRNA	Prostatic Neoplasms	21556765
	SKCM	MI0000446	hsa-mir-125b-1	miRNA	Carcinoma, Hepatocellular	21703189
	SKCM	MI0000446	hsa-mir-125b-1	miRNA	Pancreatic Neoplasms	21785383
	SKCM	MI0000446	hsa-mir-125b-1	miRNA	Ovarian Neoplasms	21823019
	SKCM	MI0000446	hsa-mir-125b-1	miRNA	Leukemia, Promyelocytic, Acute	21880154
	SKCM	MI0000446	hsa-mir-125b-1	miRNA	Huntington Disease	21887328
	SKCM	MI0000446	hsa-mir-125b-1	miRNA	Hematologic Neoplasms	21903586
	SKCM	MI0000446	hsa-mir-125b-1	miRNA	Pemphigus, Benign Familial	21913998
	SKCM	MI0000446	hsa-mir-125b-1	miRNA	Lichen Planus, Oral	21943223
	SKCM	MI0000446	hsa-mir-125b-1	miRNA	Breast Neoplasms	21955614
	SKCM	MI0000446	hsa-mir-125b-1	miRNA	Glioblastoma	21961478
	SKCM	MI0000446	hsa-mir-125b-1	miRNA	Endometrial Neoplasms	21970405
	SKCM	MI0000446	hsa-mir-125b-1	miRNA	Thyroid Neoplasms	22006248
	SKCM	MI0000446	hsa-mir-125b-1	miRNA	Carcinoma, Hepatocellular	22027761
	SKCM	MI0000446	hsa-mir-125b-1	miRNA	Huntington Disease	22048026
	SKCM	MI0000446	hsa-mir-125b-1	miRNA	Nasal Polyps	22071331
	SKCM	MI0000446	hsa-mir-125b-1	miRNA	Osteosarcoma	22093834
	SKCM	MI0000446	hsa-mir-125b-1	miRNA	Pancreatic Neoplasms	22114139
	SKCM	MI0000446	hsa-mir-125b-1	miRNA	Leukemia, B-Cell	22139839
	SKCM	MI0000446	hsa-mir-125b-1	miRNA	Urinary Bladder Neoplasms	22140553
	SKCM	MI0000446	hsa-mir-125b-1	miRNA	Melanoma	22213330
	SKCM	MI0000446	hsa-mir-125b-1	miRNA	Neoplasms	22268450
	SKCM	MI0000446	hsa-mir-125b-1	miRNA	Breast Neoplasms	22277129
	SKCM	MI0000446	hsa-mir-125b-1	miRNA	Carcinoma, Hepatocellular	22293115
	SKCM	MI0000446	hsa-mir-125b-1	miRNA	Alzheimer Disease	22302353
	SKCM	MI0000446	hsa-mir-125b-1	miRNA	Breast Neoplasms	22307404
	SKCM	MI0000446	hsa-mir-125b-1	miRNA	Uterine Cervical Neoplasms	22330141
	SKCM	MI0000446	hsa-mir-125b-1	miRNA	Glioma	22360855
	SKCM	MI0000446	hsa-mir-125b-1	miRNA	Leukemia	22366319
	SKCM	MI0000446	hsa-mir-125b-1	miRNA	Carcinoma, Hepatocellular	22370893
	SKCM	MI0000446	hsa-mir-125b-1	miRNA	Glioblastoma	22415301
	SKCM	MI0000446	hsa-mir-125b-1	miRNA	Carcinoma, Small Cell	22438992
	SKCM	MI0000446	hsa-mir-125b-1	miRNA	Endometrial Neoplasms	22460089
	SKCM	MI0000446	hsa-mir-125b-1	miRNA	Precursor Cell Lymphoblastic Leukemia-Lymphoma	22469780
	SKCM	MI0000446	hsa-mir-125b-1	miRNA	Prolactinoma	22490835
	SKCM	MI0000446	hsa-mir-125b-1	miRNA	Lung Diseases, Interstitial	22512273
	SKCM	MI0000446	hsa-mir-125b-1	miRNA	Breast Neoplasms	22523546
	SKCM	MI0000446	hsa-mir-125b-1	miRNA	Laryngeal Neoplasms	22605671
	SKCM	MI0000446	hsa-mir-125b-1	miRNA	Head and Neck Neoplasms	22690848
	SKCM	MI0000446	hsa-mir-125b-1	miRNA	Breast Neoplasms	22693547
	SKCM	MI0000446	hsa-mir-125b-1	miRNA	Glioblastoma	22711523
	SKCM	MI0000446	hsa-mir-125b-1	miRNA	Leukemia, Lymphocytic, Chronic, B-Cell	22723551
	SKCM	MI0000446	hsa-mir-125b-1	miRNA	Myotonic Dystrophy	22768114
	SKCM	MI0000446	hsa-mir-125b-1	miRNA	Carcinoma, Squamous Cell	22782903
	SKCM	MI0000446	hsa-mir-125b-1	miRNA	Melanoma	22797068
	SKCM	MI0000446	hsa-mir-125b-1	miRNA	Carcinoma, Non-Small-Cell Lung	22806310
	SKCM	MI0000446	hsa-mir-125b-1	miRNA	Leukemia, Myeloid, Acute	22843432
	SKCM	MI0000446	hsa-mir-125b-1	miRNA	Breast Neoplasms	22898264
	SKCM	MI0000446	hsa-mir-125b-1	miRNA	Carcinoma, Hepatocellular	22942733
	SKCM	MI0000446	hsa-mir-125b-1	miRNA	Myelodysplastic Syndromes	22944560
	SKCM	MI0000446	hsa-mir-125b-1	miRNA	Carcinoma, Hepatocellular	23079745
	SKCM	MI0000446	hsa-mir-125b-1	miRNA	Myocardial Ischemia	23123599
	SKCM	MI0000446	hsa-mir-125b-1	miRNA	Stomach Neoplasms	23128435
	SKCM	MI0000446	hsa-mir-125b-1	miRNA	Uterine Cervical Neoplasms	23160634
	SKCM	MI0000446	hsa-mir-125b-1	miRNA	Mouth Neoplasms	23230394
	SKCM	MI0000446	hsa-mir-125b-1	miRNA	HIV-1	23251514
	SKCM	MI0000446	hsa-mir-125b-1	miRNA	Lupus Erythematosus, Systemic	23305626
	SKCM	MI0000446	hsa-mir-125b-1	miRNA	Colonic Neoplasms	23327190
	SKCM	MI0000446	hsa-mir-125b-1	miRNA	Head and Neck Neoplasms	23416980
	SKCM	MI0000446	hsa-mir-125b-1	miRNA	Urinary Bladder Neoplasms	23425975
	SKCM	MI0000446	hsa-mir-125b-1	miRNA	Neoplasms	23437196
	SKCM	MI0000446	hsa-mir-125b-1	miRNA	Multiple Myeloma	23759586
	SKCM	MI0000446	hsa-mir-125b-1	miRNA	Carcinoma, Non-Small-Cell Lung	23718732
	SKCM	MI0000446	hsa-mir-125b-1	miRNA	Lymphoma, T-Cell	23527180
	SKCM	MI0000446	hsa-mir-125b-1	miRNA	Breast Neoplasms	23519125
	SKCM	MI0000446	hsa-mir-125b-1	miRNA	Prostate Neoplasms	23503464
	SKCM	MI0000446	hsa-mir-125b-1	miRNA	Neoplasms	23497288
	HNSC	MI0000470	hsa-mir-125b-2	miRNA	Breast Neoplasms	16103053
	HNSC	MI0000470	hsa-mir-125b-2	miRNA	Breast Neoplasms	17028596
	HNSC	MI0000470	hsa-mir-125b-2	miRNA	Breast Neoplasms	16466964
	HNSC	MI0000470	hsa-mir-125b-2	miRNA	Dermatitis, Atopic	17622355
	HNSC	MI0000470	hsa-mir-125b-2	miRNA	Psoriasis	17622355
	HNSC	MI0000470	hsa-mir-125b-2	miRNA	Endometriosis	19074548
	HNSC	MI0000470	hsa-mir-125b-2	miRNA	Carcinoma, Hepatocellular	18649363
	HNSC	MI0000470	hsa-mir-125b-2	miRNA	Medulloblastoma	18973228
	HNSC	MI0000470	hsa-mir-125b-2	miRNA	Ovarian Neoplasms	18823650
	HNSC	MI0000470	hsa-mir-125b-2	miRNA	Adrenocortical Carcinoma	19351815
	HNSC	MI0000470	hsa-mir-125b-2	miRNA	Rectal Neoplasms	18695884
	HNSC	MI0000470	hsa-mir-125b-2	miRNA	Breast Neoplasms	19738052
	HNSC	MI0000470	hsa-mir-125b-2	miRNA	Carcinoma	20145181
	HNSC	MI0000470	hsa-mir-125b-2	miRNA	Adenoviridae Infections	20634878
	HNSC	MI0000470	hsa-mir-125b-2	miRNA	Breast Neoplasms	20460378
	HNSC	MI0000470	hsa-mir-125b-2	miRNA	Cardiomyopathy, Hypertrophic	20470752
	HNSC	MI0000470	hsa-mir-125b-2	miRNA	Leukemia, Myeloid	20660734
	HNSC	MI0000470	hsa-mir-125b-2	miRNA	Melanoma	20153427
	HNSC	MI0000470	hsa-mir-125b-2	miRNA	Neoplasms	20144731
	HNSC	MI0000470	hsa-mir-125b-2	miRNA	Alopecia	19821055
	HNSC	MI0000470	hsa-mir-125b-2	miRNA	Urinary Bladder Neoplasms	21133599
	HNSC	MI0000470	hsa-mir-125b-2	miRNA	Nevus, Pigmented	21166724
	HNSC	MI0000470	hsa-mir-125b-2	miRNA	Colorectal Neoplasms	21174058
	HNSC	MI0000470	hsa-mir-125b-2	miRNA	HIV Infections	21224041
	HNSC	MI0000470	hsa-mir-125b-2	miRNA	Precursor Cell Lymphoblastic Leukemia-Lymphoma	21242186
	HNSC	MI0000470	hsa-mir-125b-2	miRNA	Carcinoma, Hepatocellular	21298008
	HNSC	MI0000470	hsa-mir-125b-2	miRNA	Prostatic Neoplasms	21308711
	HNSC	MI0000470	hsa-mir-125b-2	miRNA	Breast Neoplasms	21375733
	HNSC	MI0000470	hsa-mir-125b-2	miRNA	Colorectal Neoplasms	21399871
	HNSC	MI0000470	hsa-mir-125b-2	miRNA	Breast Neoplasms	21409395
	HNSC	MI0000470	hsa-mir-125b-2	miRNA	Psoriasis	21412257
	HNSC	MI0000470	hsa-mir-125b-2	miRNA	Breast Neoplasms	21444677
	HNSC	MI0000470	hsa-mir-125b-2	miRNA	Melanoma	21460750
	HNSC	MI0000470	hsa-mir-125b-2	miRNA	Adrenocortical Carcinoma	21472710
	HNSC	MI0000470	hsa-mir-125b-2	miRNA	Prostatic Neoplasms	21556765
	HNSC	MI0000470	hsa-mir-125b-2	miRNA	Carcinoma, Hepatocellular	21703189
	HNSC	MI0000470	hsa-mir-125b-2	miRNA	Pancreatic Neoplasms	21785383
	HNSC	MI0000470	hsa-mir-125b-2	miRNA	Ovarian Neoplasms	21823019
	HNSC	MI0000470	hsa-mir-125b-2	miRNA	Glioblastoma	21879257
	HNSC	MI0000470	hsa-mir-125b-2	miRNA	Huntington Disease	21887328
	HNSC	MI0000470	hsa-mir-125b-2	miRNA	Hematologic Neoplasms	21903586
	HNSC	MI0000470	hsa-mir-125b-2	miRNA	Lichen Planus, Oral	21943223
	HNSC	MI0000470	hsa-mir-125b-2	miRNA	Breast Neoplasms	21955614
	HNSC	MI0000470	hsa-mir-125b-2	miRNA	Glioblastoma	21961478
	HNSC	MI0000470	hsa-mir-125b-2	miRNA	Endometrial Neoplasms	21970405
	HNSC	MI0000470	hsa-mir-125b-2	miRNA	Thyroid Neoplasms	22006248
	HNSC	MI0000470	hsa-mir-125b-2	miRNA	Carcinoma, Hepatocellular	22027761
	HNSC	MI0000470	hsa-mir-125b-2	miRNA	Huntington Disease	22048026
	HNSC	MI0000470	hsa-mir-125b-2	miRNA	Nasal Polyps	22071331
	HNSC	MI0000470	hsa-mir-125b-2	miRNA	Osteosarcoma	22093834
	HNSC	MI0000470	hsa-mir-125b-2	miRNA	Pancreatic Neoplasms	22114139
	HNSC	MI0000470	hsa-mir-125b-2	miRNA	Leukemia, B-Cell	22139839
	HNSC	MI0000470	hsa-mir-125b-2	miRNA	Urinary Bladder Neoplasms	22140553
	HNSC	MI0000470	hsa-mir-125b-2	miRNA	Melanoma	22213330
	HNSC	MI0000470	hsa-mir-125b-2	miRNA	Neoplasms	22268450
	HNSC	MI0000470	hsa-mir-125b-2	miRNA	Carcinoma, Hepatocellular	22293115
	HNSC	MI0000470	hsa-mir-125b-2	miRNA	Alzheimer Disease	22302353
	HNSC	MI0000470	hsa-mir-125b-2	miRNA	Breast Neoplasms	22307404
	HNSC	MI0000470	hsa-mir-125b-2	miRNA	Leukemia	22366319
	HNSC	MI0000470	hsa-mir-125b-2	miRNA	Carcinoma, Hepatocellular	22370893
	HNSC	MI0000470	hsa-mir-125b-2	miRNA	Glioblastoma	22415301
	HNSC	MI0000470	hsa-mir-125b-2	miRNA	Carcinoma, Small Cell	22438992
	HNSC	MI0000470	hsa-mir-125b-2	miRNA	Endometrial Neoplasms	22460089
	HNSC	MI0000470	hsa-mir-125b-2	miRNA	Precursor Cell Lymphoblastic Leukemia-Lymphoma	22469780
	HNSC	MI0000470	hsa-mir-125b-2	miRNA	Prolactinoma	22490835
	HNSC	MI0000470	hsa-mir-125b-2	miRNA	Lung Diseases, Interstitial	22512273
	HNSC	MI0000470	hsa-mir-125b-2	miRNA	Breast Neoplasms	22523546
	HNSC	MI0000470	hsa-mir-125b-2	miRNA	Laryngeal Neoplasms	22605671
	HNSC	MI0000470	hsa-mir-125b-2	miRNA	Head and Neck Neoplasms	22690848
	HNSC	MI0000470	hsa-mir-125b-2	miRNA	Breast Neoplasms	22693547
	HNSC	MI0000470	hsa-mir-125b-2	miRNA	Glioblastoma	22711523
	HNSC	MI0000470	hsa-mir-125b-2	miRNA	Leukemia, Lymphocytic, Chronic, B-Cell	22723551
	HNSC	MI0000470	hsa-mir-125b-2	miRNA	Myotonic Dystrophy	22768114
	HNSC	MI0000470	hsa-mir-125b-2	miRNA	Carcinoma, Squamous Cell	22782903
	HNSC	MI0000470	hsa-mir-125b-2	miRNA	Melanoma	22797068
	HNSC	MI0000470	hsa-mir-125b-2	miRNA	Carcinoma, Non-Small-Cell Lung	22806310
	HNSC	MI0000470	hsa-mir-125b-2	miRNA	Breast Neoplasms	22898264
	HNSC	MI0000470	hsa-mir-125b-2	miRNA	Carcinoma, Hepatocellular	22942733
	HNSC	MI0000470	hsa-mir-125b-2	miRNA	Carcinoma, Hepatocellular	23079745
	HNSC	MI0000470	hsa-mir-125b-2	miRNA	Myocardial Ischemia	23123599
	HNSC	MI0000470	hsa-mir-125b-2	miRNA	Stomach Neoplasms	23128435
	HNSC	MI0000470	hsa-mir-125b-2	miRNA	Uterine Cervical Neoplasms	23160634
	HNSC	MI0000470	hsa-mir-125b-2	miRNA	Mouth Neoplasms	23230394
	HNSC	MI0000470	hsa-mir-125b-2	miRNA	HIV-1	23251514
	HNSC	MI0000470	hsa-mir-125b-2	miRNA	Lupus Erythematosus, Systemic	23305626
	HNSC	MI0000470	hsa-mir-125b-2	miRNA	Colonic Neoplasms	23327190
	HNSC	MI0000470	hsa-mir-125b-2	miRNA	Head and Neck Neoplasms	23416980
	HNSC	MI0000470	hsa-mir-125b-2	miRNA	Urinary Bladder Neoplasms	23425975
	HNSC	MI0000470	hsa-mir-125b-2	miRNA	Neoplasms	23437196
	HNSC	MI0000470	hsa-mir-125b-2	miRNA	Multiple Myeloma	23759586
	HNSC	MI0000470	hsa-mir-125b-2	miRNA	Carcinoma, Non-Small-Cell Lung	23718732
	HNSC	MI0000470	hsa-mir-125b-2	miRNA	Lymphoma, T-Cell	23527180
	HNSC	MI0000470	hsa-mir-125b-2	miRNA	Breast Neoplasms	23519125
	HNSC	MI0000470	hsa-mir-125b-2	miRNA	Prostate Neoplasms	23503464
	HNSC	MI0000470	hsa-mir-125b-2	miRNA	Neoplasms	23497288
	BLCA	MI0003814	hsa-mir-1271	miRNA	Head and Neck Neoplasms	21637912
	BLCA	MI0003814	hsa-mir-1271	miRNA	Carcinoma, Hepatocellular	22865282
	BRCA	MI0000447	hsa-mir-128-1	miRNA	Hodgkin Disease	18089852
	BRCA	MI0000447	hsa-mir-128-1	miRNA	Neuroblastoma	19713529
	BRCA	MI0000447	hsa-mir-128-1	miRNA	Glioblastoma	19941032
	BRCA	MI0000447	hsa-mir-128-1	miRNA	Neuroblastoma	21143953
	BRCA	MI0000447	hsa-mir-128-1	miRNA	Pre-Eclampsia	21309633
	BRCA	MI0000447	hsa-mir-128-1	miRNA	Glioblastoma	21561454
	BRCA	MI0000447	hsa-mir-128-1	miRNA	Alzheimer Disease	21686130
	BRCA	MI0000447	hsa-mir-128-1	miRNA	Glioblastoma	21874051
	BRCA	MI0000447	hsa-mir-128-1	miRNA	Glioblastoma	21912681
	BRCA	MI0000447	hsa-mir-128-1	miRNA	Breast Neoplasms	21953503
	BRCA	MI0000447	hsa-mir-128-1	miRNA	Multiple Sclerosis	22088562
	BRCA	MI0000447	hsa-mir-128-1	miRNA	Stomach Neoplasms	22112324
	BRCA	MI0000447	hsa-mir-128-1	miRNA	Glioma	22442669
	BRCA	MI0000447	hsa-mir-128-1	miRNA	Lung Diseases, Interstitial	22512273
	BRCA	MI0000447	hsa-mir-128-1	miRNA	Glioblastoma	22844109
	BRCA	MI0000447	hsa-mir-128-1	miRNA	Ovarian Neoplasms	22909061
	BRCA	MI0000447	hsa-mir-128-1	miRNA	Glioblastoma	22922228
	BRCA	MI0000447	hsa-mir-128-1	miRNA	Glioma	23733246
	BRCA	MI0000447	hsa-mir-128-1	miRNA	Breast Neoplasms	23526655
	BRCA	MI0000447	hsa-mir-128-1	miRNA	Glioblastoma	23482671
	LUSC	MI0000748	hsa-mir-130b	miRNA	Heart Failure	17606841
	LUSC	MI0000748	hsa-mir-130b	miRNA	Head and Neck Neoplasms	19351747
	LUSC	MI0000748	hsa-mir-130b	miRNA	Lupus Vulgaris	18998140
	LUSC	MI0000748	hsa-mir-130b	miRNA	Prostatic Neoplasms	20875868
	LUSC	MI0000748	hsa-mir-130b	miRNA	Stomach Neoplasms	20176475
	LUSC	MI0000748	hsa-mir-130b	miRNA	Leukemia, Myeloid	21638198
	LUSC	MI0000748	hsa-mir-130b	miRNA	Multiple Myeloma	21761344
	LUSC	MI0000748	hsa-mir-130b	miRNA	Tuberculosis, Pulmonary	22003408
	LUSC	MI0000748	hsa-mir-130b	miRNA	Pre-Eclampsia	22187671
	LUSC	MI0000748	hsa-mir-130b	miRNA	Carcinoma, Hepatocellular	22403344
	LUSC	MI0000748	hsa-mir-130b	miRNA	Head and Neck Neoplasms	22425712
	LUSC	MI0000748	hsa-mir-130b	miRNA	Carcinoma, Renal Cell	22623952
	LUSC	MI0000748	hsa-mir-130b	miRNA	Endometrial Neoplasms	23392577
	LUSC	MI0000748	hsa-mir-130b	miRNA	Esophageal Neoplasms	23761828
	LUAD	MI0000474	hsa-mir-134	miRNA	Fragile X Syndrome	17982590
	LUAD	MI0000474	hsa-mir-134	miRNA	Lupus Vulgaris	18998140
	LUAD	MI0000474	hsa-mir-134	miRNA	Coronary Artery Disease	20230787
	LUAD	MI0000474	hsa-mir-134	miRNA	Central Nervous System Diseases	20622856
	LUAD	MI0000474	hsa-mir-134	miRNA	Pulmonary Embolism	21943159
	LUAD	MI0000474	hsa-mir-134	miRNA	Carcinoma, Hepatocellular	22027761
	LUAD	MI0000474	hsa-mir-134	miRNA	Lung Neoplasms	22306127
	LUAD	MI0000474	hsa-mir-134	miRNA	Carcinoma, Renal Cell	22440013
	LUAD	MI0000474	hsa-mir-134	miRNA	Carcinoma, Non-Small-Cell Lung	22937028
	LUAD	MI0000474	hsa-mir-134	miRNA	Glioblastoma	23467648
	LUAD	MI0000476	hsa-mir-138-1	miRNA	Carcinoma	20232393
	LUAD	MI0000476	hsa-mir-138-1	miRNA	Leukemia	19896708
	LUAD	MI0000476	hsa-mir-138-1	miRNA	Thyroid Neoplasms	21537871
	LUAD	MI0000476	hsa-mir-138-1	miRNA	Carcinoma, Squamous Cell	21770894
	LUAD	MI0000476	hsa-mir-138-1	miRNA	Carcinoma, Non-Small-Cell Lung	21787234
	LUAD	MI0000476	hsa-mir-138-1	miRNA	Carcinoma, Renal Cell	21875287
	LUAD	MI0000476	hsa-mir-138-1	miRNA	Lymphoma	21960592
	LUAD	MI0000476	hsa-mir-138-1	miRNA	Carcinoma, Squamous Cell	21969367
	LUAD	MI0000476	hsa-mir-138-1	miRNA	Astrocytoma	21978395
	LUAD	MI0000476	hsa-mir-138-1	miRNA	Thyroid Neoplasms	22006248
	LUAD	MI0000476	hsa-mir-138-1	miRNA	Carcinoma, Hepatocellular	22362728
	LUAD	MI0000476	hsa-mir-138-1	miRNA	Melanoma	22551973
	LUAD	MI0000476	hsa-mir-138-1	miRNA	Nasopharyngeal Neoplasms	22739938
	LUAD	MI0000476	hsa-mir-138-1	miRNA	Carcinoma, Renal Cell	22766839
	LUAD	MI0000476	hsa-mir-138-1	miRNA	Glioma	22921398
	LUAD	MI0000476	hsa-mir-138-1	miRNA	Carcinoma, Renal Cell	22926558
	LUAD	MI0000476	hsa-mir-138-1	miRNA	Urinary Bladder Neoplasms	22954303
	LUAD	MI0000476	hsa-mir-138-1	miRNA	Leukemia, Myeloid	23208504
	LUAD	MI0000476	hsa-mir-138-1	miRNA	Neoplasms	23300839
	LUAD	MI0000476	hsa-mir-138-1	miRNA	Lung Neoplasms	23343715
	LUAD	MI0000476	hsa-mir-138-1	miRNA	Ovarian Neoplasms	23389731
	LUAD	MI0000476	hsa-mir-138-1	miRNA	Neoplasms	23438844
	LUAD	MI0000476	hsa-mir-138-1	miRNA	Head and Neck Neoplasms	23445815
	LUAD	MI0000476	hsa-mir-138-1	miRNA	Neuroblastoma	23562653
	PRAD	MI0000253	hsa-mir-148a	miRNA	Asthma	17847008
	PRAD	MI0000253	hsa-mir-148a	miRNA	Heart Failure	17606841
	PRAD	MI0000253	hsa-mir-148a	miRNA	Muscular Disorders, Atrophic	17942673
	PRAD	MI0000253	hsa-mir-148a	miRNA	Stomach Neoplasms	19148490
	PRAD	MI0000253	hsa-mir-148a	miRNA	Adrenocortical Carcinoma	19351815
	PRAD	MI0000253	hsa-mir-148a	miRNA	Leukemia, Lymphocytic, Chronic, B-Cell	19717645
	PRAD	MI0000253	hsa-mir-148a	miRNA	Prostatic Neoplasms	20406806
	PRAD	MI0000253	hsa-mir-148a	miRNA	Hepatoblastoma	19701500
	PRAD	MI0000253	hsa-mir-148a	miRNA	Adenoviridae Infections	20634878
	PRAD	MI0000253	hsa-mir-148a	miRNA	Gastrointestinal Neoplasms	20422307
	PRAD	MI0000253	hsa-mir-148a	miRNA	Leukemia, Lymphocytic, Chronic, B-Cell	20504344
	PRAD	MI0000253	hsa-mir-148a	miRNA	Lung Neoplasms	20431052
	PRAD	MI0000253	hsa-mir-148a	miRNA	Melanoma	20644734
	PRAD	MI0000253	hsa-mir-148a	miRNA	Stomach Neoplasms	20726036
	PRAD	MI0000253	hsa-mir-148a	miRNA	Panic Disorder	21168126
	PRAD	MI0000253	hsa-mir-148a	miRNA	Esophageal Neoplasms	21246413
	PRAD	MI0000253	hsa-mir-148a	miRNA	Carcinoma, Squamous Cell	21246413
	PRAD	MI0000253	hsa-mir-148a	miRNA	Carcinoma, Hepatocellular	21298008
	PRAD	MI0000253	hsa-mir-148a	miRNA	Colorectal Neoplasms	21327300
	PRAD	MI0000253	hsa-mir-148a	miRNA	Gastrointestinal Neoplasms	21327300
	PRAD	MI0000253	hsa-mir-148a	miRNA	Endometrial Neoplasms	21327300
	PRAD	MI0000253	hsa-mir-148a	miRNA	Medulloblastoma	21358093
	PRAD	MI0000253	hsa-mir-148a	miRNA	Colorectal Neoplasms	21455217
	PRAD	MI0000253	hsa-mir-148a	miRNA	Glioblastoma	21483847
	PRAD	MI0000253	hsa-mir-148a	miRNA	Stomach Neoplasms	21552422
	PRAD	MI0000253	hsa-mir-148a	miRNA	Stomach Neoplasms	21703006
	PRAD	MI0000253	hsa-mir-148a	miRNA	Pancreatic Neoplasms	21709669
	PRAD	MI0000253	hsa-mir-148a	miRNA	Amyloidosis	21834602
	PRAD	MI0000253	hsa-mir-148a	miRNA	Muscular Dystrophies	21840938
	PRAD	MI0000253	hsa-mir-148a	miRNA	Pancreatic Neoplasms	21953293
	PRAD	MI0000253	hsa-mir-148a	miRNA	Ovarian Neoplasms	21971665
	PRAD	MI0000253	hsa-mir-148a	miRNA	Stomach Neoplasms	21994419
	PRAD	MI0000253	hsa-mir-148a	miRNA	Hand, Foot and Mouth Disease	22087245
	PRAD	MI0000253	hsa-mir-148a	miRNA	Stomach Neoplasms	22167392
	PRAD	MI0000253	hsa-mir-148a	miRNA	Myositis Ossificans	22408438
	PRAD	MI0000253	hsa-mir-148a	miRNA	Multiple Myeloma	22447484
	PRAD	MI0000253	hsa-mir-148a	miRNA	Carcinoma, Hepatocellular	22496917
	PRAD	MI0000253	hsa-mir-148a	miRNA	Colorectal Neoplasms	22850566
	PRAD	MI0000253	hsa-mir-148a	miRNA	Endometrial Neoplasms	22890324
	PRAD	MI0000253	hsa-mir-148a	miRNA	Breast Neoplasms	22935141
	PRAD	MI0000253	hsa-mir-148a	miRNA	Colorectal Neoplasms	23056401
	PRAD	MI0000253	hsa-mir-148a	miRNA	Carcinoma, Non-Small-Cell Lung	23670799
	PRAD	MI0000253	hsa-mir-148a	miRNA	Gastric Neoplasms	23549984
	PRAD	MI0000253	hsa-mir-148a	miRNA	Anxiety Disorders	19370765
	SKCM	MI0000809	hsa-mir-151	miRNA	Cholangiocarcinoma	23458262
	SKCM	MI0000809	hsa-mir-151a	miRNA	Muscular Disorders, Atrophic	17942673
	SKCM	MI0000809	hsa-mir-151a	miRNA	Ovarian Neoplasms	16754881
	SKCM	MI0000809	hsa-mir-151a	miRNA	Breast Neoplasms	16754881
	SKCM	MI0000809	hsa-mir-151a	miRNA	Melanoma	16754881
	SKCM	MI0000809	hsa-mir-151a	miRNA	Adenocarcinoma	19065659
	SKCM	MI0000809	hsa-mir-151a	miRNA	Leukemia, Lymphocytic, Chronic, B-Cell	19717645
	SKCM	MI0000809	hsa-mir-151a	miRNA	Glioblastoma	20305651
	SKCM	MI0000809	hsa-mir-151a	miRNA	Melanoma	20529253
	SKCM	MI0000809	hsa-mir-151a	miRNA	Neoplasms	20445018
	SKCM	MI0000809	hsa-mir-151a	miRNA	Carcinoma, Hepatocellular	21319996
	SKCM	MI0000809	hsa-mir-151a	miRNA	Anemia, Sickle Cell	21921042
	SKCM	MI0000809	hsa-mir-151a	miRNA	Parkinson Disease	22003392
	SKCM	MI0000809	hsa-mir-151a	miRNA	Carcinoma, Hepatocellular	22027761
	SKCM	MI0000809	hsa-mir-151a	miRNA	Carcinoma, Renal Cell	22440013
	SKCM	MI0000809	hsa-mir-151a	miRNA	Thyroid Neoplasms	22472564
	SKCM	MI0000809	hsa-mir-151a	miRNA	Breast Neoplasms	22489664
	SKCM	MI0000809	hsa-mir-151a	miRNA	Prostatic Neoplasms	22928040
	SKCM	MI0000809	hsa-mir-151a	miRNA	Carcinoma, Non-Small-Cell Lung	22937028
	SKCM	MI0000809	hsa-mir-151a	miRNA	Stomach Neoplasms	22956063
	SKCM	MI0000809	hsa-mir-151a	miRNA	Nasopharyngeal Neoplasms	23416081
	LGG	MI0000069	hsa-mir-15a	miRNA	Breast Neoplasms	17012848
	LGG	MI0000069	hsa-mir-15a	miRNA	Leukemia	16166262
	LGG	MI0000069	hsa-mir-15a	miRNA	Leukemia	12434020
	LGG	MI0000069	hsa-mir-15a	miRNA	Leukemia, B-Cell	16885332
	LGG	MI0000069	hsa-mir-15a	miRNA	Leukemia, Lymphocytic, Chronic, B-Cell	17965831
	LGG	MI0000069	hsa-mir-15a	miRNA	Leukemia, Lymphocytic, Chronic, B-Cell	17940623
	LGG	MI0000069	hsa-mir-15a	miRNA	Leukemia, Lymphocytic, Chronic, B-Cell	17012848
	LGG	MI0000069	hsa-mir-15a	miRNA	Leukemia, Lymphocytic, Chronic, B-Cell	17234972
	LGG	MI0000069	hsa-mir-15a	miRNA	Leukemia, Lymphocytic, Chronic, B-Cell	16251535
	LGG	MI0000069	hsa-mir-15a	miRNA	Leukemia, Lymphocytic, Chronic, B-Cell	17531469
	LGG	MI0000069	hsa-mir-15a	miRNA	Leukemia, Lymphocytic, Chronic, B-Cell	12434020
	LGG	MI0000069	hsa-mir-15a	miRNA	Leukemia, Lymphocytic, Chronic, B-Cell	16885332
	LGG	MI0000069	hsa-mir-15a	miRNA	Leukemia, Lymphocytic, Chronic, B-Cell	17028302
	LGG	MI0000069	hsa-mir-15a	miRNA	Lymphoma	16166262
	LGG	MI0000069	hsa-mir-15a	miRNA	Lymphoma, Mantle-Cell	17940623
	LGG	MI0000069	hsa-mir-15a	miRNA	Multiple Myeloma	17940623
	LGG	MI0000069	hsa-mir-15a	miRNA	Pituitary Neoplasms	17028302
	LGG	MI0000069	hsa-mir-15a	miRNA	Pituitary Neoplasms	16885332
	LGG	MI0000069	hsa-mir-15a	miRNA	Prostatic Neoplasms	17940623
	LGG	MI0000069	hsa-mir-15a	miRNA	Lymphoma, B-Cell	18066065
	LGG	MI0000069	hsa-mir-15a	miRNA	Leukemia, Lymphocytic, Chronic, B-Cell	18362358
	LGG	MI0000069	hsa-mir-15a	miRNA	Leukemia, Lymphocytic, Chronic, B-Cell	17941951
	LGG	MI0000069	hsa-mir-15a	miRNA	ACTH-Secreting Pituitary Adenoma	18840638
	LGG	MI0000069	hsa-mir-15a	miRNA	Autistic Disorder	18563458
	LGG	MI0000069	hsa-mir-15a	miRNA	Head and Neck Neoplasms	19117988
	LGG	MI0000069	hsa-mir-15a	miRNA	Hepatitis B	19187610
	LGG	MI0000069	hsa-mir-15a	miRNA	Polycystic Kidney Diseases	18949056
	LGG	MI0000069	hsa-mir-15a	miRNA	Liver Diseases	19360909
	LGG	MI0000069	hsa-mir-15a	miRNA	Prostatic Neoplasms	18931683
	LGG	MI0000069	hsa-mir-15a	miRNA	Arthritis	19714650
	LGG	MI0000069	hsa-mir-15a	miRNA	Schizophrenia	19721432
	LGG	MI0000069	hsa-mir-15a	miRNA	Leukemia, Lymphocytic, Chronic, B-Cell	19723889
	LGG	MI0000069	hsa-mir-15a	miRNA	Leukemia, Lymphocytic, Chronic, B-Cell	20129242
	LGG	MI0000069	hsa-mir-15a	miRNA	Leukemia, Myeloid, Acute	19883312
	LGG	MI0000069	hsa-mir-15a	miRNA	Arthritis, Psoriatic	19714650
	LGG	MI0000069	hsa-mir-15a	miRNA	Myelodysplastic Syndromes	19702585
	LGG	MI0000069	hsa-mir-15a	miRNA	Pancreatic Neoplasms	19551852
	LGG	MI0000069	hsa-mir-15a	miRNA	Carcinoma, Squamous Cell	20620595
	LGG	MI0000069	hsa-mir-15a	miRNA	Leukemia, Lymphocytic, Chronic, B-Cell	20393129
	LGG	MI0000069	hsa-mir-15a	miRNA	Multiple Myeloma	20031211
	LGG	MI0000069	hsa-mir-15a	miRNA	Glioblastoma	20380575
	LGG	MI0000069	hsa-mir-15a	miRNA	Diabetes Mellitus, Type 2	20651284
	LGG	MI0000069	hsa-mir-15a	miRNA	Leukemia, Lymphocytic, Chronic, B-Cell	21130495
	LGG	MI0000069	hsa-mir-15a	miRNA	Leukemia, Lymphocytic, Chronic, B-Cell	21156224
	LGG	MI0000069	hsa-mir-15a	miRNA	Patau Syndrome	21205891
	LGG	MI0000069	hsa-mir-15a	miRNA	Leukemia, Lymphocytic, Chronic, B-Cell	21205967
	LGG	MI0000069	hsa-mir-15a	miRNA	Prostatic Neoplasms	21472816
	LGG	MI0000069	hsa-mir-15a	miRNA	Prostatic Neoplasms	21532615
	LGG	MI0000069	hsa-mir-15a	miRNA	Carcinoma, Non-Small-Cell Lung	21575235
	LGG	MI0000069	hsa-mir-15a	miRNA	Carcinoma, Hepatocellular	21629246
	LGG	MI0000069	hsa-mir-15a	miRNA	Prostatic Neoplasms	21880514
	LGG	MI0000069	hsa-mir-15a	miRNA	Multiple Myeloma	21936961
	LGG	MI0000069	hsa-mir-15a	miRNA	Lymphoma, B-Cell	21987025
	LGG	MI0000069	hsa-mir-15a	miRNA	Lymphoma, Mantle-Cell	22002311
	LGG	MI0000069	hsa-mir-15a	miRNA	Carcinoma, Hepatocellular	22033921
	LGG	MI0000069	hsa-mir-15a	miRNA	Leukemia, Lymphocytic, Chronic, B-Cell	22096249
	LGG	MI0000069	hsa-mir-15a	miRNA	Arthritis, Rheumatoid	22100329
	LGG	MI0000069	hsa-mir-15a	miRNA	Leukemia, Lymphocytic, Chronic, B-Cell	22133358
	LGG	MI0000069	hsa-mir-15a	miRNA	Multiple Myeloma	22133358
	LGG	MI0000069	hsa-mir-15a	miRNA	Leukemia, Myeloid, Acute	22133358
	LGG	MI0000069	hsa-mir-15a	miRNA	Breast Neoplasms	22335947
	LGG	MI0000069	hsa-mir-15a	miRNA	Kidney Neoplasms	22429968
	LGG	MI0000069	hsa-mir-15a	miRNA	Leukemia	22449094
	LGG	MI0000069	hsa-mir-15a	miRNA	Multiple Sclerosis	22463747
	LGG	MI0000069	hsa-mir-15a	miRNA	Carcinoma, Squamous Cell	22472886
	LGG	MI0000069	hsa-mir-15a	miRNA	Melanoma	22551973
	LGG	MI0000069	hsa-mir-15a	miRNA	Colonic Neoplasms	22574716
	LGG	MI0000069	hsa-mir-15a	miRNA	Carcinoma, Hepatocellular	22629365
	LGG	MI0000069	hsa-mir-15a	miRNA	Urinary Bladder Neoplasms	22644299
	LGG	MI0000069	hsa-mir-15a	miRNA	Odontogenic Tumors	22684875
	LGG	MI0000069	hsa-mir-15a	miRNA	Sepsis	22719975
	LGG	MI0000069	hsa-mir-15a	miRNA	Myocardial Ischemia	22783320
	LGG	MI0000069	hsa-mir-15a	miRNA	Reperfusion Injury	22783320
	LGG	MI0000069	hsa-mir-15a	miRNA	Osteosarcoma	22922827
	LGG	MI0000069	hsa-mir-15a	miRNA	Melanoma	22927992
	LGG	MI0000069	hsa-mir-15a	miRNA	Multiple Myeloma	23104180
	LGG	MI0000069	hsa-mir-15a	miRNA	Neuroblastoma	23176145
	LGG	MI0000069	hsa-mir-15a	miRNA	Ischemia	23233752
	LGG	MI0000069	hsa-mir-15a	miRNA	Neoplasms	23353574
	LGG	MI0000069	hsa-mir-15a	miRNA	Esophageal Neoplasms	23761828
	PRAD	MI0001150	hsa-mir-196b	miRNA	Neoplasms	18663355
	PRAD	MI0001150	hsa-mir-196b	miRNA	Endometriosis	19074548
	PRAD	MI0001150	hsa-mir-196b	miRNA	Hepatitis C	19360909
	PRAD	MI0001150	hsa-mir-196b	miRNA	Leukemia	19188669
	PRAD	MI0001150	hsa-mir-196b	miRNA	Neutropenia	19278956
	PRAD	MI0001150	hsa-mir-196b	miRNA	Leukemia, Myeloid, Acute	20110180
	PRAD	MI0001150	hsa-mir-196b	miRNA	Leukemia, Myeloid, Acute	20425795
	PRAD	MI0001150	hsa-mir-196b	miRNA	Leukemia, Lymphocytic, Chronic, B-Cell	20549547
	PRAD	MI0001150	hsa-mir-196b	miRNA	Adenoviridae Infections	20634878
	PRAD	MI0001150	hsa-mir-196b	miRNA	Prostatic Neoplasms	21255435
	PRAD	MI0001150	hsa-mir-196b	miRNA	Crohn Disease	21278745
	PRAD	MI0001150	hsa-mir-196b	miRNA	Urinary Bladder Neoplasms	21345130
	PRAD	MI0001150	hsa-mir-196b	miRNA	Hepatitis C	21750860
	PRAD	MI0001150	hsa-mir-196b	miRNA	Leukemia, Myeloid, Acute	21818844
	PRAD	MI0001150	hsa-mir-196b	miRNA	Glioblastoma	21895872
	PRAD	MI0001150	hsa-mir-196b	miRNA	Precursor Cell Lymphoblastic Leukemia-Lymphoma	22099053
	PRAD	MI0001150	hsa-mir-196b	miRNA	Pancreatic Neoplasms	22114139
	PRAD	MI0001150	hsa-mir-196b	miRNA	Stomach Neoplasms	22298639
	PRAD	MI0001150	hsa-mir-196b	miRNA	Leukemia	22353710
	PRAD	MI0001150	hsa-mir-196b	miRNA	Glioblastoma	22723849
	PRAD	MI0001150	hsa-mir-196b	miRNA	Glioma	23049982
	PRAD	MI0001150	hsa-mir-196b	miRNA	Endometriosis	23293219
	PRAD	MI0001150	hsa-mir-196b	miRNA	Esophageal Neoplasms	23761828
	LUSC	MI0000342	hsa-mir-200b	miRNA	Cholangiocarcinoma	17355635
	LUSC	MI0000342	hsa-mir-200b	miRNA	Colonic Neoplasms	17355635
	LUSC	MI0000342	hsa-mir-200b	miRNA	Thyroid Neoplasms	17355635
	LUSC	MI0000342	hsa-mir-200b	miRNA	Neoplasms	18381893
	LUSC	MI0000342	hsa-mir-200b	miRNA	Breast Neoplasms	18376396
	LUSC	MI0000342	hsa-mir-200b	miRNA	Ovarian Neoplasms	16754881
	LUSC	MI0000342	hsa-mir-200b	miRNA	Breast Neoplasms	16754881
	LUSC	MI0000342	hsa-mir-200b	miRNA	Melanoma	16754881
	LUSC	MI0000342	hsa-mir-200b	miRNA	Neoplasms	19182522
	LUSC	MI0000342	hsa-mir-200b	miRNA	Carcinoma, Renal Cell	19228262
	LUSC	MI0000342	hsa-mir-200b	miRNA	Endometriosis	19074548
	LUSC	MI0000342	hsa-mir-200b	miRNA	Hepatitis B	19187610
	LUSC	MI0000342	hsa-mir-200b	miRNA	Carcinoma, Hepatocellular	18942116
	LUSC	MI0000342	hsa-mir-200b	miRNA	Neoplasms	19221491
	LUSC	MI0000342	hsa-mir-200b	miRNA	Pancreatic Neoplasms	19030927
	LUSC	MI0000342	hsa-mir-200b	miRNA	Adrenocortical Carcinoma	19351815
	LUSC	MI0000342	hsa-mir-200b	miRNA	Glomerulonephritis, IGA	20364043
	LUSC	MI0000342	hsa-mir-200b	miRNA	Nephrosclerosis	19910931
	LUSC	MI0000342	hsa-mir-200b	miRNA	Adenocarcinoma	19891660
	LUSC	MI0000342	hsa-mir-200b	miRNA	Adrenal Cortex Neoplasms	19849700
	LUSC	MI0000342	hsa-mir-200b	miRNA	Breast Neoplasms	19665978
	LUSC	MI0000342	hsa-mir-200b	miRNA	Breast Neoplasms	19624877
	LUSC	MI0000342	hsa-mir-200b	miRNA	Neoplasms	19593777
	LUSC	MI0000342	hsa-mir-200b	miRNA	Adenocarcinoma	19569050
	LUSC	MI0000342	hsa-mir-200b	miRNA	Breast Neoplasms	19839049
	LUSC	MI0000342	hsa-mir-200b	miRNA	Adrenocortical Adenoma	19849700
	LUSC	MI0000342	hsa-mir-200b	miRNA	Ovarian Neoplasms	20035894
	LUSC	MI0000342	hsa-mir-200b	miRNA	Breast Neoplasms	20099276
	LUSC	MI0000342	hsa-mir-200b	miRNA	Carcinoma	20484038
	LUSC	MI0000342	hsa-mir-200b	miRNA	Carcinoma	20498632
	LUSC	MI0000342	hsa-mir-200b	miRNA	Breast Neoplasms	20514023
	LUSC	MI0000342	hsa-mir-200b	miRNA	Pancreatic Neoplasms	20551052
	LUSC	MI0000342	hsa-mir-200b	miRNA	Neoplasms	20832727
	LUSC	MI0000342	hsa-mir-200b	miRNA	Urinary Bladder Neoplasms	21133599
	LUSC	MI0000342	hsa-mir-200b	miRNA	Prostatic Neoplasms	21224847
	LUSC	MI0000342	hsa-mir-200b	miRNA	Pancreatic Neoplasms	21224848
	LUSC	MI0000342	hsa-mir-200b	miRNA	Breast Neoplasms	21224848
	LUSC	MI0000342	hsa-mir-200b	miRNA	Carcinoma	21237487
	LUSC	MI0000342	hsa-mir-200b	miRNA	Helplessness, Learned	21275079
	LUSC	MI0000342	hsa-mir-200b	miRNA	Liver Cirrhosis	21283674
	LUSC	MI0000342	hsa-mir-200b	miRNA	Neoplasms	21292642
	LUSC	MI0000342	hsa-mir-200b	miRNA	Gastrointestinal Neoplasms	21293479
	LUSC	MI0000342	hsa-mir-200b	miRNA	Diabetic Retinopathy	21357793
	LUSC	MI0000342	hsa-mir-200b	miRNA	Lupus Erythematosus, Systemic	21372198
	LUSC	MI0000342	hsa-mir-200b	miRNA	Lung Neoplasms	21403400
	LUSC	MI0000342	hsa-mir-200b	miRNA	Pancreatic Neoplasms	21408027
	LUSC	MI0000342	hsa-mir-200b	miRNA	Endometriosis	21436257
	LUSC	MI0000342	hsa-mir-200b	miRNA	Barrett Esophagus	21448356
	LUSC	MI0000342	hsa-mir-200b	miRNA	Pancreatic Neoplasms	21463919
	LUSC	MI0000342	hsa-mir-200b	miRNA	Urinary Bladder Neoplasms	21464941
	LUSC	MI0000342	hsa-mir-200b	miRNA	Glioblastoma	21483847
	LUSC	MI0000342	hsa-mir-200b	miRNA	Tongue Neoplasms	21725369
	LUSC	MI0000342	hsa-mir-200b	miRNA	Endometrial Neoplasms	21897839
	LUSC	MI0000342	hsa-mir-200b	miRNA	Carcinoma, Ehrlich Tumor	21899346
	LUSC	MI0000342	hsa-mir-200b	miRNA	Lung Neoplasms	21954225
	LUSC	MI0000342	hsa-mir-200b	miRNA	Breast Neoplasms	21955614
	LUSC	MI0000342	hsa-mir-200b	miRNA	Carcinoma, Non-Small-Cell Lung	21993663
	LUSC	MI0000342	hsa-mir-200b	miRNA	Stomach Neoplasms	21993663
	LUSC	MI0000342	hsa-mir-200b	miRNA	Pancreatic Neoplasms	22086681
	LUSC	MI0000342	hsa-mir-200b	miRNA	Pancreatic Neoplasms	22114139
	LUSC	MI0000342	hsa-mir-200b	miRNA	Lung Neoplasms	22139708
	LUSC	MI0000342	hsa-mir-200b	miRNA	Lymphoma	22183793
	LUSC	MI0000342	hsa-mir-200b	miRNA	Endometrial Neoplasms	22194984
	LUSC	MI0000342	hsa-mir-200b	miRNA	Diabetic Nephropathies	22211842
	LUSC	MI0000342	hsa-mir-200b	miRNA	Breast Neoplasms	22231446
	LUSC	MI0000342	hsa-mir-200b	miRNA	Colorectal Neoplasms	22286765
	LUSC	MI0000342	hsa-mir-200b	miRNA	Crohn Disease	22294131
	LUSC	MI0000342	hsa-mir-200b	miRNA	Breast Neoplasms	22294488
	LUSC	MI0000342	hsa-mir-200b	miRNA	Stomach Neoplasms	22311119
	LUSC	MI0000342	hsa-mir-200b	miRNA	Prostatic Neoplasms	22370643
	LUSC	MI0000342	hsa-mir-200b	miRNA	Carcinoma, Hepatocellular	22370893
	LUSC	MI0000342	hsa-mir-200b	miRNA	Urinary Bladder Neoplasms	22386240
	LUSC	MI0000342	hsa-mir-200b	miRNA	Prolactinoma	22490835
	LUSC	MI0000342	hsa-mir-200b	miRNA	Pancreatic Neoplasms	22637745
	LUSC	MI0000342	hsa-mir-200b	miRNA	Thyroid Neoplasms	22797360
	LUSC	MI0000342	hsa-mir-200b	miRNA	Colorectal Neoplasms	22804917
	LUSC	MI0000342	hsa-mir-200b	miRNA	Carcinoma, Hepatocellular	22868917
	LUSC	MI0000342	hsa-mir-200b	miRNA	Endometrial Neoplasms	22904162
	LUSC	MI0000342	hsa-mir-200b	miRNA	Breast Neoplasms	22952344
	LUSC	MI0000342	hsa-mir-200b	miRNA	Carcinoma, Renal Cell	23074016
	LUSC	MI0000342	hsa-mir-200b	miRNA	Breast Neoplasms	23112837
	LUSC	MI0000342	hsa-mir-200b	miRNA	Endometrial Neoplasms	23205572
	LUSC	MI0000342	hsa-mir-200b	miRNA	Breast Neoplasms	23209748
	LUSC	MI0000342	hsa-mir-200b	miRNA	Carcinoma, Hepatocellular	23222811
	LUSC	MI0000342	hsa-mir-200b	miRNA	Ovarian Neoplasms	23272653
	LUSC	MI0000342	hsa-mir-200b	miRNA	Endometrial Neoplasms	23295740
	LUSC	MI0000342	hsa-mir-200b	miRNA	Breast Neoplasms	23318438
	LUSC	MI0000342	hsa-mir-200b	miRNA	Prostatic Neoplasms	23389960
	LUSC	MI0000342	hsa-mir-200b	miRNA	Colorectal Neoplasms	23441132
	LUSC	MI0000342	hsa-mir-200b	miRNA	Carcinoma, Hepatocellular	23760980
	LUSC	MI0000342	hsa-mir-200b	miRNA	Neoplasms	23759590
	LUSC	MI0000342	hsa-mir-200b	miRNA	Endometrial Neoplasms	23743934
	LUSC	MI0000342	hsa-mir-200b	miRNA	Glioma	23543137
	LUAD	MI0000650	hsa-mir-200c	miRNA	Heart Failure	17606841
	LUAD	MI0000650	hsa-mir-200c	miRNA	Neoplasms	18381893
	LUAD	MI0000650	hsa-mir-200c	miRNA	Breast Neoplasms	18376396
	LUAD	MI0000650	hsa-mir-200c	miRNA	Neoplasms	19182522
	LUAD	MI0000650	hsa-mir-200c	miRNA	Carcinoma, Renal Cell	19228262
	LUAD	MI0000650	hsa-mir-200c	miRNA	Adenocarcinoma	19065659
	LUAD	MI0000650	hsa-mir-200c	miRNA	Hepatitis B	19187610
	LUAD	MI0000650	hsa-mir-200c	miRNA	Neoplasms	19221491
	LUAD	MI0000650	hsa-mir-200c	miRNA	Lupus Vulgaris	18998140
	LUAD	MI0000650	hsa-mir-200c	miRNA	Adrenocortical Carcinoma	19351815
	LUAD	MI0000650	hsa-mir-200c	miRNA	Carcinoma, Renal Cell	18925646
	LUAD	MI0000650	hsa-mir-200c	miRNA	Neoplasms	19665999
	LUAD	MI0000650	hsa-mir-200c	miRNA	Neoplasms	19593777
	LUAD	MI0000650	hsa-mir-200c	miRNA	Adenocarcinoma	19569050
	LUAD	MI0000650	hsa-mir-200c	miRNA	Breast Neoplasms	19839049
	LUAD	MI0000650	hsa-mir-200c	miRNA	Ovarian Neoplasms	20035894
	LUAD	MI0000650	hsa-mir-200c	miRNA	Breast Neoplasms	20099276
	LUAD	MI0000650	hsa-mir-200c	miRNA	Melanoma	20442294
	LUAD	MI0000650	hsa-mir-200c	miRNA	Carcinoma	20484038
	LUAD	MI0000650	hsa-mir-200c	miRNA	Carcinoma	20498632
	LUAD	MI0000650	hsa-mir-200c	miRNA	Breast Neoplasms	20514023
	LUAD	MI0000650	hsa-mir-200c	miRNA	Carcinoma, Hepatocellular	20619223
	LUAD	MI0000650	hsa-mir-200c	miRNA	Neoplasms	20832727
	LUAD	MI0000650	hsa-mir-200c	miRNA	Adenocarcinoma	20864637
	LUAD	MI0000650	hsa-mir-200c	miRNA	Prostatic Neoplasms	21224847
	LUAD	MI0000650	hsa-mir-200c	miRNA	Pancreatic Neoplasms	21224848
	LUAD	MI0000650	hsa-mir-200c	miRNA	Breast Neoplasms	21224848
	LUAD	MI0000650	hsa-mir-200c	miRNA	Carcinoma	21237487
	LUAD	MI0000650	hsa-mir-200c	miRNA	Esophageal Neoplasms	21248297
	LUAD	MI0000650	hsa-mir-200c	miRNA	Helplessness, Learned	21275079
	LUAD	MI0000650	hsa-mir-200c	miRNA	Gastrointestinal Neoplasms	21293479
	LUAD	MI0000650	hsa-mir-200c	miRNA	Carcinoma, Squamous Cell	21294122
	LUAD	MI0000650	hsa-mir-200c	miRNA	Head and Neck Neoplasms	21294122
	LUAD	MI0000650	hsa-mir-200c	miRNA	Ovarian Neoplasms	21345725
	LUAD	MI0000650	hsa-mir-200c	miRNA	Lupus Erythematosus, Systemic	21372198
	LUAD	MI0000650	hsa-mir-200c	miRNA	Lung Neoplasms	21403400
	LUAD	MI0000650	hsa-mir-200c	miRNA	Pancreatic Neoplasms	21408027
	LUAD	MI0000650	hsa-mir-200c	miRNA	Breast Neoplasms	21409395
	LUAD	MI0000650	hsa-mir-200c	miRNA	Prostatic Neoplasms	21431706
	LUAD	MI0000650	hsa-mir-200c	miRNA	Endometriosis	21436257
	LUAD	MI0000650	hsa-mir-200c	miRNA	Barrett Esophagus	21448356
	LUAD	MI0000650	hsa-mir-200c	miRNA	Pancreatic Neoplasms	21463919
	LUAD	MI0000650	hsa-mir-200c	miRNA	Urinary Bladder Neoplasms	21464941
	LUAD	MI0000650	hsa-mir-200c	miRNA	Lung Neoplasms	21516486
	LUAD	MI0000650	hsa-mir-200c	miRNA	Breast Neoplasms	21553120
	LUAD	MI0000650	hsa-mir-200c	miRNA	Carcinoma, Renal Cell	21784468
	LUAD	MI0000650	hsa-mir-200c	miRNA	Colorectal Neoplasms	21826996
	LUAD	MI0000650	hsa-mir-200c	miRNA	Colorectal Neoplasms	21873159
	LUAD	MI0000650	hsa-mir-200c	miRNA	Endometrial Neoplasms	21897839
	LUAD	MI0000650	hsa-mir-200c	miRNA	Carcinoma, Squamous Cell	21899661
	LUAD	MI0000650	hsa-mir-200c	miRNA	Head and Neck Neoplasms	21899661
	LUAD	MI0000650	hsa-mir-200c	miRNA	Breast Neoplasms	21955614
	LUAD	MI0000650	hsa-mir-200c	miRNA	Carcinoma, Non-Small-Cell Lung	21993663
	LUAD	MI0000650	hsa-mir-200c	miRNA	Stomach Neoplasms	21993663
	LUAD	MI0000650	hsa-mir-200c	miRNA	Endometrial Neoplasms	22015043
	LUAD	MI0000650	hsa-mir-200c	miRNA	Carcinoma, Non-Small-Cell Lung	22045191
	LUAD	MI0000650	hsa-mir-200c	miRNA	Pancreatic Neoplasms	22086681
	LUAD	MI0000650	hsa-mir-200c	miRNA	Breast Neoplasms	22101791
	LUAD	MI0000650	hsa-mir-200c	miRNA	Pancreatic Neoplasms	22114139
	LUAD	MI0000650	hsa-mir-200c	miRNA	Mouth Neoplasms	22132151
	LUAD	MI0000650	hsa-mir-200c	miRNA	Breast Neoplasms	22144583
	LUAD	MI0000650	hsa-mir-200c	miRNA	Lymphoma	22183793
	LUAD	MI0000650	hsa-mir-200c	miRNA	Endometrial Neoplasms	22194984
	LUAD	MI0000650	hsa-mir-200c	miRNA	Diabetic Nephropathies	22211842
	LUAD	MI0000650	hsa-mir-200c	miRNA	Carcinoma, Hepatocellular	22213236
	LUAD	MI0000650	hsa-mir-200c	miRNA	Melanoma	22223089
	LUAD	MI0000650	hsa-mir-200c	miRNA	Colorectal Neoplasms	22286765
	LUAD	MI0000650	hsa-mir-200c	miRNA	Breast Neoplasms	22294488
	LUAD	MI0000650	hsa-mir-200c	miRNA	Colonic Neoplasms	22362069
	LUAD	MI0000650	hsa-mir-200c	miRNA	Breast Neoplasms	22364742
	LUAD	MI0000650	hsa-mir-200c	miRNA	Prostatic Neoplasms	22370643
	LUAD	MI0000650	hsa-mir-200c	miRNA	Urinary Bladder Neoplasms	22386240
	LUAD	MI0000650	hsa-mir-200c	miRNA	Crohn Disease	22386737
	LUAD	MI0000650	hsa-mir-200c	miRNA	Colorectal Neoplasms	22407310
	LUAD	MI0000650	hsa-mir-200c	miRNA	Kidney Neoplasms	22431721
	LUAD	MI0000650	hsa-mir-200c	miRNA	Endometrial Neoplasms	22514717
	LUAD	MI0000650	hsa-mir-200c	miRNA	Pancreatic Neoplasms	22637745
	LUAD	MI0000650	hsa-mir-200c	miRNA	Colorectal Neoplasms	22641662
	LUAD	MI0000650	hsa-mir-200c	miRNA	Cholangiocarcinoma	22707408
	LUAD	MI0000650	hsa-mir-200c	miRNA	Colorectal Neoplasms	22735571
	LUAD	MI0000650	hsa-mir-200c	miRNA	Endometrial Neoplasms	22766795
	LUAD	MI0000650	hsa-mir-200c	miRNA	Thyroid Neoplasms	22797360
	LUAD	MI0000650	hsa-mir-200c	miRNA	Urinary Bladder Neoplasms	22886973
	LUAD	MI0000650	hsa-mir-200c	miRNA	Huntington Disease	22906125
	LUAD	MI0000650	hsa-mir-200c	miRNA	Pancreatic Neoplasms	22929886
	LUAD	MI0000650	hsa-mir-200c	miRNA	Breast Neoplasms	22952344
	LUAD	MI0000650	hsa-mir-200c	miRNA	Stomach Neoplasms	22954417
	LUAD	MI0000650	hsa-mir-200c	miRNA	Melanoma	22956368
	LUAD	MI0000650	hsa-mir-200c	miRNA	Prostatic Neoplasms	23041061
	LUAD	MI0000650	hsa-mir-200c	miRNA	Stomach Neoplasms	23065816
	LUAD	MI0000650	hsa-mir-200c	miRNA	Carcinoma, Renal Cell	23074016
	LUAD	MI0000650	hsa-mir-200c	miRNA	Ovarian Neoplasms	23074172
	LUAD	MI0000650	hsa-mir-200c	miRNA	Breast Neoplasms	23112837
	LUAD	MI0000650	hsa-mir-200c	miRNA	Urinary Bladder Neoplasms	23159064
	LUAD	MI0000650	hsa-mir-200c	miRNA	Breast Neoplasms	23185507
	LUAD	MI0000650	hsa-mir-200c	miRNA	Breast Neoplasms	23209748
	LUAD	MI0000650	hsa-mir-200c	miRNA	Carcinoma, Hepatocellular	23222811
	LUAD	MI0000650	hsa-mir-200c	miRNA	Lymphoma, Large B-Cell, Diffuse	23232598
	LUAD	MI0000650	hsa-mir-200c	miRNA	Ovarian Neoplasms	23272653
	LUAD	MI0000650	hsa-mir-200c	miRNA	Endometrial Neoplasms	23295740
	LUAD	MI0000650	hsa-mir-200c	miRNA	Breast Neoplasms	23318438
	LUAD	MI0000650	hsa-mir-200c	miRNA	Ovarian Neoplasms	23394580
	LUAD	MI0000650	hsa-mir-200c	miRNA	Colorectal Neoplasms	23441132
	LUAD	MI0000650	hsa-mir-200c	miRNA	Neoplasms	23759590
	LUAD	MI0000650	hsa-mir-200c	miRNA	Carcinoma, Renal Cell	23754305
	LUAD	MI0000650	hsa-mir-200c	miRNA	Endometrial Neoplasms	23743934
	LUAD	MI0000650	hsa-mir-200c	miRNA	Breast Neoplasms	23546450
	BRCA	MI0000077	hsa-mir-21	miRNA	Brain Neoplasms	17965831
	BRCA	MI0000077	hsa-mir-21	miRNA	Brain Neoplasms	16466964
	BRCA	MI0000077	hsa-mir-21	miRNA	Breast Neoplasms	16103053
	BRCA	MI0000077	hsa-mir-21	miRNA	Breast Neoplasms	17531469
	BRCA	MI0000077	hsa-mir-21	miRNA	Breast Neoplasms	16885332
	BRCA	MI0000077	hsa-mir-21	miRNA	Breast Neoplasms	16461460
	BRCA	MI0000077	hsa-mir-21	miRNA	Cholangiocarcinoma	17531469
	BRCA	MI0000077	hsa-mir-21	miRNA	Colonic Neoplasms	16461460
	BRCA	MI0000077	hsa-mir-21	miRNA	Dermatitis, Atopic	17622355
	BRCA	MI0000077	hsa-mir-21	miRNA	Focal Epithelial Hyperplasia	17478730
	BRCA	MI0000077	hsa-mir-21	miRNA	Glioblastoma	16024602
	BRCA	MI0000077	hsa-mir-21	miRNA	Glioblastoma	17028302
	BRCA	MI0000077	hsa-mir-21	miRNA	Glioblastoma	16466964
	BRCA	MI0000077	hsa-mir-21	miRNA	Glioblastoma	17531469
	BRCA	MI0000077	hsa-mir-21	miRNA	Glioblastoma	16885332
	BRCA	MI0000077	hsa-mir-21	miRNA	Glioblastoma	16039986
	BRCA	MI0000077	hsa-mir-21	miRNA	Heart Diseases	17786230
	BRCA	MI0000077	hsa-mir-21	miRNA	Heart Failure	17606841
	BRCA	MI0000077	hsa-mir-21	miRNA	Lung Neoplasms	16530703
	BRCA	MI0000077	hsa-mir-21	miRNA	Lung Neoplasms	16461460
	BRCA	MI0000077	hsa-mir-21	miRNA	Lymphoma, Large B-Cell, Diffuse	17487835
	BRCA	MI0000077	hsa-mir-21	miRNA	Muscular Disorders, Atrophic	17942673
	BRCA	MI0000077	hsa-mir-21	miRNA	Neoplasms	17028596
	BRCA	MI0000077	hsa-mir-21	miRNA	Pancreatic Neoplasms	17531469
	BRCA	MI0000077	hsa-mir-21	miRNA	Pancreatic Neoplasms	16461460
	BRCA	MI0000077	hsa-mir-21	miRNA	Polycythemia Vera	17976518
	BRCA	MI0000077	hsa-mir-21	miRNA	Prostatic Neoplasms	16461460
	BRCA	MI0000077	hsa-mir-21	miRNA	Psoriasis	17622355
	BRCA	MI0000077	hsa-mir-21	miRNA	Stomach Neoplasms	16461460
	BRCA	MI0000077	hsa-mir-21	miRNA	Hamartoma Syndrome, Multiple	18460397
	BRCA	MI0000077	hsa-mir-21	miRNA	Ovarian Neoplasms	18451233
	BRCA	MI0000077	hsa-mir-21	miRNA	Carcinoma, Hepatocellular	18223217
	BRCA	MI0000077	hsa-mir-21	miRNA	ACTH-Secreting Pituitary Adenoma	18840638
	BRCA	MI0000077	hsa-mir-21	miRNA	Astrocytoma	19159078
	BRCA	MI0000077	hsa-mir-21	miRNA	Autistic Disorder	18563458
	BRCA	MI0000077	hsa-mir-21	miRNA	Urinary Bladder Neoplasms	18799331
	BRCA	MI0000077	hsa-mir-21	miRNA	Breast Neoplasms	19308091
	BRCA	MI0000077	hsa-mir-21	miRNA	Breast Neoplasms	19264808
	BRCA	MI0000077	hsa-mir-21	miRNA	Breast Neoplasms	18932017
	BRCA	MI0000077	hsa-mir-21	miRNA	Breast Neoplasms	18812439
	BRCA	MI0000077	hsa-mir-21	miRNA	Breast Neoplasms	19212625
	BRCA	MI0000077	hsa-mir-21	miRNA	Neoplasms	19073608
	BRCA	MI0000077	hsa-mir-21	miRNA	Liver Cirrhosis	19203462
	BRCA	MI0000077	hsa-mir-21	miRNA	Colorectal Neoplasms	19047896
	BRCA	MI0000077	hsa-mir-21	miRNA	Esophageal Neoplasms	19276261
	BRCA	MI0000077	hsa-mir-21	miRNA	Stomach Neoplasms	18794849
	BRCA	MI0000077	hsa-mir-21	miRNA	Stomach Neoplasms	19175831
	BRCA	MI0000077	hsa-mir-21	miRNA	Glioblastoma	19013014
	BRCA	MI0000077	hsa-mir-21	miRNA	Glioblastoma	18829576
	BRCA	MI0000077	hsa-mir-21	miRNA	Glioma	18591254
	BRCA	MI0000077	hsa-mir-21	miRNA	Cardiomyopathy, Hypertrophic	19336275
	BRCA	MI0000077	hsa-mir-21	miRNA	Heart Failure	19336275
	BRCA	MI0000077	hsa-mir-21	miRNA	Myocardial Infarction	19336275
	BRCA	MI0000077	hsa-mir-21	miRNA	Myocardial Ischemia	19336275
	BRCA	MI0000077	hsa-mir-21	miRNA	Myocardial Reperfusion Injury	19336275
	BRCA	MI0000077	hsa-mir-21	miRNA	Head and Neck Neoplasms	19179615
	BRCA	MI0000077	hsa-mir-21	miRNA	Head and Neck Neoplasms	18798260
	BRCA	MI0000077	hsa-mir-21	miRNA	Head and Neck Neoplasms	19351747
	BRCA	MI0000077	hsa-mir-21	miRNA	Carcinoma, Hepatocellular	18688024
	BRCA	MI0000077	hsa-mir-21	miRNA	Hodgkin Disease	19177201
	BRCA	MI0000077	hsa-mir-21	miRNA	Cholangiocarcinoma	19296468
	BRCA	MI0000077	hsa-mir-21	miRNA	Carcinoma, Hepatocellular	19360909
	BRCA	MI0000077	hsa-mir-21	miRNA	Carcinoma, Ductal, Breast	19080492
	BRCA	MI0000077	hsa-mir-21	miRNA	Cardiomyopathies	19043405
	BRCA	MI0000077	hsa-mir-21	miRNA	Myocardial Infarction	19147588
	BRCA	MI0000077	hsa-mir-21	miRNA	Carcinoma, Non-Small-Cell Lung	18719201
	BRCA	MI0000077	hsa-mir-21	miRNA	Ovarian Neoplasms	18954897
	BRCA	MI0000077	hsa-mir-21	miRNA	Pancreatic Neoplasms	18642050
	BRCA	MI0000077	hsa-mir-21	miRNA	Salivary Gland Neoplasms	19347935
	BRCA	MI0000077	hsa-mir-21	miRNA	Prostatic Neoplasms	19302977
	BRCA	MI0000077	hsa-mir-21	miRNA	Prostatic Neoplasms	19267923
	BRCA	MI0000077	hsa-mir-21	miRNA	Neutropenia	19278956
	BRCA	MI0000077	hsa-mir-21	miRNA	Neoplasms	18850008
	BRCA	MI0000077	hsa-mir-21	miRNA	Prostatic Neoplasms	19738047
	BRCA	MI0000077	hsa-mir-21	miRNA	Adenocarcinoma	19737943
	BRCA	MI0000077	hsa-mir-21	miRNA	Myocardial Infarction	19706597
	BRCA	MI0000077	hsa-mir-21	miRNA	Carcinoma, Hepatocellular	19711427
	BRCA	MI0000077	hsa-mir-21	miRNA	Adenocarcinoma	19730150
	BRCA	MI0000077	hsa-mir-21	miRNA	Adenocarcinoma	19723895
	BRCA	MI0000077	hsa-mir-21	miRNA	Leukemia, Lymphocytic, Chronic, B-Cell	20393129
	BRCA	MI0000077	hsa-mir-21	miRNA	Stomach Neoplasms	20372781
	BRCA	MI0000077	hsa-mir-21	miRNA	Neoplasms	20370992
	BRCA	MI0000077	hsa-mir-21	miRNA	Lung Neoplasms	20363096
	BRCA	MI0000077	hsa-mir-21	miRNA	Granulosa Cell Tumor	20357270
	BRCA	MI0000077	hsa-mir-21	miRNA	Breast Neoplasms	20346171
	BRCA	MI0000077	hsa-mir-21	miRNA	Carcinoma	20335152
	BRCA	MI0000077	hsa-mir-21	miRNA	Breast Neoplasms	20331864
	BRCA	MI0000077	hsa-mir-21	miRNA	Multiple Myeloma	20302778
	BRCA	MI0000077	hsa-mir-21	miRNA	Adenocarcinoma	20301167
	BRCA	MI0000077	hsa-mir-21	miRNA	Neoplasms	20234369
	BRCA	MI0000077	hsa-mir-21	miRNA	Lung Neoplasms	20223231
	BRCA	MI0000077	hsa-mir-21	miRNA	Carcinoma	20219416
	BRCA	MI0000077	hsa-mir-21	miRNA	Prostatic Neoplasms	20160498
	BRCA	MI0000077	hsa-mir-21	miRNA	Carcinoma	20145181
	BRCA	MI0000077	hsa-mir-21	miRNA	Breast Neoplasms	20082533
	BRCA	MI0000077	hsa-mir-21	miRNA	Carcinoma, Squamous Cell	20145181
	BRCA	MI0000077	hsa-mir-21	miRNA	Prostatic Neoplasms	20092645
	BRCA	MI0000077	hsa-mir-21	miRNA	Carcinoma, Hepatocellular	20018759
	BRCA	MI0000077	hsa-mir-21	miRNA	Cryptosporidium	19997496
	BRCA	MI0000077	hsa-mir-21	miRNA	Stomach Neoplasms	19702585
	BRCA	MI0000077	hsa-mir-21	miRNA	Alzheimer Disease	19683563
	BRCA	MI0000077	hsa-mir-21	miRNA	Adenocarcinoma	19672269
	BRCA	MI0000077	hsa-mir-21	miRNA	Eclampsia	19642860
	BRCA	MI0000077	hsa-mir-21	miRNA	Prostatic Neoplasms	19597470
	BRCA	MI0000077	hsa-mir-21	miRNA	Neoplasms	19593777
	BRCA	MI0000077	hsa-mir-21	miRNA	HIV	19560422
	BRCA	MI0000077	hsa-mir-21	miRNA	Adenoma	19547998
	BRCA	MI0000077	hsa-mir-21	miRNA	Myocytes, Cardiac	19043405
	BRCA	MI0000077	hsa-mir-21	miRNA	Myocytes, Cardiac	19336275
	BRCA	MI0000077	hsa-mir-21	miRNA	Mesothelioma	19502386
	BRCA	MI0000077	hsa-mir-21	miRNA	Neoplasms	20154725
	BRCA	MI0000077	hsa-mir-21	miRNA	Astrocytoma	20219352
	BRCA	MI0000077	hsa-mir-21	miRNA	Carcinoma, Non-Small-Cell Lung	20363096
	BRCA	MI0000077	hsa-mir-21	miRNA	Glioblastoma	20380575
	BRCA	MI0000077	hsa-mir-21	miRNA	Pancreatic Neoplasms	20388782
	BRCA	MI0000077	hsa-mir-21	miRNA	Neoplasms	20404348
	BRCA	MI0000077	hsa-mir-21	miRNA	Myocytes, Cardiac	20404348
	BRCA	MI0000077	hsa-mir-21	miRNA	Carcinoma, Squamous Cell	20428818
	BRCA	MI0000077	hsa-mir-21	miRNA	Esophagus	20428818
	BRCA	MI0000077	hsa-mir-21	miRNA	Carcinoma, Hepatocellular	20447717
	BRCA	MI0000077	hsa-mir-21	miRNA	Adenocarcinoma	20460539
	BRCA	MI0000077	hsa-mir-21	miRNA	Coronary Artery Disease	20489163
	BRCA	MI0000077	hsa-mir-21	miRNA	Atherosclerosis	20489169
	BRCA	MI0000077	hsa-mir-21	miRNA	Carcinoma	20498632
	BRCA	MI0000077	hsa-mir-21	miRNA	Pancreatic Neoplasms	20498843
	BRCA	MI0000077	hsa-mir-21	miRNA	Leukemia, Lymphocytic, Chronic, B-Cell	20504344
	BRCA	MI0000077	hsa-mir-21	miRNA	Glioma	20514462
	BRCA	MI0000077	hsa-mir-21	miRNA	Heart Failure	20546595
	BRCA	MI0000077	hsa-mir-21	miRNA	Cardiovascular Diseases	20560046
	BRCA	MI0000077	hsa-mir-21	miRNA	Heart Failure	20560046
	BRCA	MI0000077	hsa-mir-21	miRNA	Vascular Diseases	20560046
	BRCA	MI0000077	hsa-mir-21	miRNA	Myocardium	20560046
	BRCA	MI0000077	hsa-mir-21	miRNA	Cardiomyopathy, Hypertrophic	20560046
	BRCA	MI0000077	hsa-mir-21	miRNA	Colitis, Ulcerative	20586854
	BRCA	MI0000077	hsa-mir-21	miRNA	Colorectal Neoplasms	20620599
	BRCA	MI0000077	hsa-mir-21	miRNA	Pulmonary Fibrosis	20643828
	BRCA	MI0000077	hsa-mir-21	miRNA	Reperfusion Injury	20651252
	BRCA	MI0000077	hsa-mir-21	miRNA	Diabetes Mellitus, Type 2	20651284
	BRCA	MI0000077	hsa-mir-21	miRNA	Lymphoma, B-Cell	20693987
	BRCA	MI0000077	hsa-mir-21	miRNA	Stomach Neoplasms	20726036
	BRCA	MI0000077	hsa-mir-21	miRNA	Inflammation	20797623
	BRCA	MI0000077	hsa-mir-21	miRNA	Neoplasms	20797623
	BRCA	MI0000077	hsa-mir-21	miRNA	Spinal Cord Injuries	20816819
	BRCA	MI0000077	hsa-mir-21	miRNA	Carcinoma, Non-Small-Cell Lung	20832755
	BRCA	MI0000077	hsa-mir-21	miRNA	Neuroma, Acoustic	20856158
	BRCA	MI0000077	hsa-mir-21	miRNA	Breast Neoplasms	21131358
	BRCA	MI0000077	hsa-mir-21	miRNA	Pancreatic Neoplasms	21139804
	BRCA	MI0000077	hsa-mir-21	miRNA	Brain Injuries	21154462
	BRCA	MI0000077	hsa-mir-21	miRNA	Thyroid Neoplasms	21159845
	BRCA	MI0000077	hsa-mir-21	miRNA	AIDS Dementia Complex	21170291
	BRCA	MI0000077	hsa-mir-21	miRNA	Liver Neoplasms	21176238
	BRCA	MI0000077	hsa-mir-21	miRNA	Prostatic Neoplasms	21177307
	BRCA	MI0000077	hsa-mir-21	miRNA	Leukemia	21187093
	BRCA	MI0000077	hsa-mir-21	miRNA	Lymphoma, B-Cell	21200023
	BRCA	MI0000077	hsa-mir-21	miRNA	Breast Neoplasms	21219636
	BRCA	MI0000077	hsa-mir-21	miRNA	Carcinoma, Hepatocellular	21229610
	BRCA	MI0000077	hsa-mir-21	miRNA	Neoplasms, Squamous Cell	21244772
	BRCA	MI0000077	hsa-mir-21	miRNA	Prostatic Neoplasms	21255435
	BRCA	MI0000077	hsa-mir-21	miRNA	Breast Neoplasms	21270527
	BRCA	MI0000077	hsa-mir-21	miRNA	Breast Neoplasms	21271219
	BRCA	MI0000077	hsa-mir-21	miRNA	Prostatic Neoplasms	21274675
	BRCA	MI0000077	hsa-mir-21	miRNA	Glioma	21278789
	BRCA	MI0000077	hsa-mir-21	miRNA	Colonic Neoplasms	21279518
	BRCA	MI0000077	hsa-mir-21	miRNA	Carcinoma, Hepatocellular	21298008
	BRCA	MI0000077	hsa-mir-21	miRNA	Hypertrophy	21303526
	BRCA	MI0000077	hsa-mir-21	miRNA	Pre-Eclampsia	21309633
	BRCA	MI0000077	hsa-mir-21	miRNA	Prostatic Neoplasms	21317927
	BRCA	MI0000077	hsa-mir-21	miRNA	Breast Neoplasms	21326627
	BRCA	MI0000077	hsa-mir-21	miRNA	Neoplasms	21328460
	BRCA	MI0000077	hsa-mir-21	miRNA	Endometrial Neoplasms	21330826
	BRCA	MI0000077	hsa-mir-21	miRNA	Ischemia	21373187
	BRCA	MI0000077	hsa-mir-21	miRNA	Pancreatic Neoplasms	21376256
	BRCA	MI0000077	hsa-mir-21	miRNA	Colorectal Neoplasms	21406606
	BRCA	MI0000077	hsa-mir-21	miRNA	Barrett Esophagus	21407181
	BRCA	MI0000077	hsa-mir-21	miRNA	Pancreatic Neoplasms	21408027
	BRCA	MI0000077	hsa-mir-21	miRNA	Colorectal Neoplasms	21412018
	BRCA	MI0000077	hsa-mir-21	miRNA	Obesity	21426570
	BRCA	MI0000077	hsa-mir-21	miRNA	Carcinoma, Squamous Cell	21426775
	BRCA	MI0000077	hsa-mir-21	miRNA	Esophageal Neoplasms	21453382
	BRCA	MI0000077	hsa-mir-21	miRNA	Pancreatic Neoplasms	21463919
	BRCA	MI0000077	hsa-mir-21	miRNA	Urinary Bladder Neoplasms	21468550
	BRCA	MI0000077	hsa-mir-21	miRNA	Breast Neoplasms	21471222
	BRCA	MI0000077	hsa-mir-21	miRNA	Melanoma	21509659
	BRCA	MI0000077	hsa-mir-21	miRNA	Lung Neoplasms	21516486
	BRCA	MI0000077	hsa-mir-21	miRNA	Sezary Syndrome	21525938
	BRCA	MI0000077	hsa-mir-21	miRNA	Colorectal Neoplasms	21546206
	BRCA	MI0000077	hsa-mir-21	miRNA	Rectal Neoplasms	21567082
	BRCA	MI0000077	hsa-mir-21	miRNA	Lupus Erythematosus, Systemic	21602271
	BRCA	MI0000077	hsa-mir-21	miRNA	Diabetes Mellitus	21613227
	BRCA	MI0000077	hsa-mir-21	miRNA	Glioblastoma	21618027
	BRCA	MI0000077	hsa-mir-21	miRNA	Carcinoma, Non-Small-Cell Lung	21627863
	BRCA	MI0000077	hsa-mir-21	miRNA	Glioblastoma	21636706
	BRCA	MI0000077	hsa-mir-21	miRNA	Inflammation	21636785
	BRCA	MI0000077	hsa-mir-21	miRNA	Wounds and Injuries	21647251
	BRCA	MI0000077	hsa-mir-21	miRNA	Myelodysplastic Syndromes	21649547
	BRCA	MI0000077	hsa-mir-21	miRNA	Carcinoma, Squamous Cell	21673684
	BRCA	MI0000077	hsa-mir-21	miRNA	Carcinoma, Squamous Cell	21685938
	BRCA	MI0000077	hsa-mir-21	miRNA	Multiple Myeloma	21718132
	BRCA	MI0000077	hsa-mir-21	miRNA	Carcinoma, Non-Small-Cell Lung	21721011
	BRCA	MI0000077	hsa-mir-21	miRNA	Carcinoma, Small Cell	21731696
	BRCA	MI0000077	hsa-mir-21	miRNA	Carcinoma, Hepatocellular	21749846
	BRCA	MI0000077	hsa-mir-21	miRNA	Adenocarcinoma	21757972
	BRCA	MI0000077	hsa-mir-21	miRNA	Breast Neoplasms	21761201
	BRCA	MI0000077	hsa-mir-21	miRNA	Medulloblastoma	21775132
	BRCA	MI0000077	hsa-mir-21	miRNA	Fibrosis	21775484
	BRCA	MI0000077	hsa-mir-21	miRNA	Colorectal Neoplasms	21806946
	BRCA	MI0000077	hsa-mir-21	miRNA	Psoriasis	21807764
	BRCA	MI0000077	hsa-mir-21	miRNA	Atherosclerosis	21817107
	BRCA	MI0000077	hsa-mir-21	miRNA	Carcinoma, Renal Cell	21820586
	BRCA	MI0000077	hsa-mir-21	miRNA	Breast Neoplasms	21820606
	BRCA	MI0000077	hsa-mir-21	miRNA	Atherosclerosis	21820659
	BRCA	MI0000077	hsa-mir-21	miRNA	Prostatic Neoplasms	21826097
	BRCA	MI0000077	hsa-mir-21	miRNA	Pancreatic Neoplasms	21826251
	BRCA	MI0000077	hsa-mir-21	miRNA	Fibrosis	21852586
	BRCA	MI0000077	hsa-mir-21	miRNA	Melanoma	21863027
	BRCA	MI0000077	hsa-mir-21	miRNA	Colorectal Neoplasms	21872591
	BRCA	MI0000077	hsa-mir-21	miRNA	Multiple Sclerosis	21875645
	BRCA	MI0000077	hsa-mir-21	miRNA	Stomach Neoplasms	21876743
	BRCA	MI0000077	hsa-mir-21	miRNA	Carcinoma, Squamous Cell	21883657
	BRCA	MI0000077	hsa-mir-21	miRNA	Glioblastoma	21895872
	BRCA	MI0000077	hsa-mir-21	miRNA	Breast Neoplasms	21917003
	BRCA	MI0000077	hsa-mir-21	miRNA	Hypertension	21920918
	BRCA	MI0000077	hsa-mir-21	miRNA	Colorectal Neoplasms	21930727
	BRCA	MI0000077	hsa-mir-21	miRNA	Medulloblastoma	21931624
	BRCA	MI0000077	hsa-mir-21	miRNA	Glioma	21937590
	BRCA	MI0000077	hsa-mir-21	miRNA	Melanoma	21940630
	BRCA	MI0000077	hsa-mir-21	miRNA	Lichen Planus, Oral	21943223
	BRCA	MI0000077	hsa-mir-21	miRNA	Breast Neoplasms	21955614
	BRCA	MI0000077	hsa-mir-21	miRNA	Myocardial Infarction	21956146
	BRCA	MI0000077	hsa-mir-21	miRNA	Ovarian Neoplasms	21968270
	BRCA	MI0000077	hsa-mir-21	miRNA	Pancreatic Neoplasms	21983937
	BRCA	MI0000077	hsa-mir-21	miRNA	Uterine Cervical Neoplasms	22001440
	BRCA	MI0000077	hsa-mir-21	miRNA	Tuberculosis, Pulmonary	22003408
	BRCA	MI0000077	hsa-mir-21	miRNA	Aortic Aneurysm, Thoracic	22010139
	BRCA	MI0000077	hsa-mir-21	miRNA	Carcinoma, Hepatocellular	22027761
	BRCA	MI0000077	hsa-mir-21	miRNA	Cardiomyopathy, Dilated	22041329
	BRCA	MI0000077	hsa-mir-21	miRNA	Breast Neoplasms	22057972
	BRCA	MI0000077	hsa-mir-21	miRNA	Hepatitis C	22066022
	BRCA	MI0000077	hsa-mir-21	miRNA	Colonic Neoplasms	22072622
	BRCA	MI0000077	hsa-mir-21	miRNA	HIV	22080513
	BRCA	MI0000077	hsa-mir-21	miRNA	Carcinoma, Squamous Cell	22094257
	BRCA	MI0000077	hsa-mir-21	miRNA	Colorectal Neoplasms	22099878
	BRCA	MI0000077	hsa-mir-21	miRNA	Carcinoma, Hepatocellular	22105822
	BRCA	MI0000077	hsa-mir-21	miRNA	Pancreatic Neoplasms	22114136
	BRCA	MI0000077	hsa-mir-21	miRNA	Pancreatic Neoplasms	22114139
	BRCA	MI0000077	hsa-mir-21	miRNA	Colorectal Neoplasms	22120473
	BRCA	MI0000077	hsa-mir-21	miRNA	Melanoma	22130252
	BRCA	MI0000077	hsa-mir-21	miRNA	Urinary Bladder Neoplasms	22133680
	BRCA	MI0000077	hsa-mir-21	miRNA	Carcinoma, Hepatocellular	22174818
	BRCA	MI0000077	hsa-mir-21	miRNA	Ovarian Neoplasms	22176994
	BRCA	MI0000077	hsa-mir-21	miRNA	Breast Neoplasms	22187223
	BRCA	MI0000077	hsa-mir-21	miRNA	Uterine Cervical Neoplasms	22194833
	BRCA	MI0000077	hsa-mir-21	miRNA	Colorectal Neoplasms	22202009
	BRCA	MI0000077	hsa-mir-21	miRNA	Diabetic Nephropathies	22211842
	BRCA	MI0000077	hsa-mir-21	miRNA	Carcinoma, Hepatocellular	22213236
	BRCA	MI0000077	hsa-mir-21	miRNA	Muscular Dystrophy, Duchenne	22213800
	BRCA	MI0000077	hsa-mir-21	miRNA	Carcinoma, Non-Small-Cell Lung	22237007
	BRCA	MI0000077	hsa-mir-21	miRNA	Mouth Neoplasms	22249446
	BRCA	MI0000077	hsa-mir-21	miRNA	Stomach Neoplasms	22267008
	BRCA	MI0000077	hsa-mir-21	miRNA	Colorectal Neoplasms	22267128
	BRCA	MI0000077	hsa-mir-21	miRNA	Aging	22281474
	BRCA	MI0000077	hsa-mir-21	miRNA	Leprosy	22286305
	BRCA	MI0000077	hsa-mir-21	miRNA	Breast Neoplasms	22286762
	BRCA	MI0000077	hsa-mir-21	miRNA	Colonic Neoplasms	22286762
	BRCA	MI0000077	hsa-mir-21	miRNA	Cholesteatoma	22289526
	BRCA	MI0000077	hsa-mir-21	miRNA	Colorectal Neoplasms	22289545
	BRCA	MI0000077	hsa-mir-21	miRNA	Carcinoma, Non-Small-Cell Lung	22295063
	BRCA	MI0000077	hsa-mir-21	miRNA	Prostatic Neoplasms	22298119
	BRCA	MI0000077	hsa-mir-21	miRNA	Lymphoma	22307176
	BRCA	MI0000077	hsa-mir-21	miRNA	Scleroderma, Systemic	22307526
	BRCA	MI0000077	hsa-mir-21	miRNA	Breast Neoplasms	22315424
	BRCA	MI0000077	hsa-mir-21	miRNA	Laryngeal Neoplasms	22320969
	BRCA	MI0000077	hsa-mir-21	miRNA	Hypopharyngeal Neoplasms	22320969
	BRCA	MI0000077	hsa-mir-21	miRNA	Carcinoma, Hepatocellular	22322403
	BRCA	MI0000077	hsa-mir-21	miRNA	Colonic Neoplasms	22322462
	BRCA	MI0000077	hsa-mir-21	miRNA	Breast Neoplasms	22323912
	BRCA	MI0000077	hsa-mir-21	miRNA	Myocardial Infarction	22330002
	BRCA	MI0000077	hsa-mir-21	miRNA	Carcinoma, Non-Small-Cell Lung	22335905
	BRCA	MI0000077	hsa-mir-21	miRNA	Glioma	22335906
	BRCA	MI0000077	hsa-mir-21	miRNA	Prostatic Neoplasms	22341810
	BRCA	MI0000077	hsa-mir-21	miRNA	Fibrosis	22344686
	BRCA	MI0000077	hsa-mir-21	miRNA	Kidney Neoplasms	22347428
	BRCA	MI0000077	hsa-mir-21	miRNA	Breast Neoplasms	22350790
	BRCA	MI0000077	hsa-mir-21	miRNA	Thyroid Neoplasms	22351693
	BRCA	MI0000077	hsa-mir-21	miRNA	Glioblastoma	22353043
	BRCA	MI0000077	hsa-mir-21	miRNA	Esophageal Neoplasms	22354855
	BRCA	MI0000077	hsa-mir-21	miRNA	Aortic Aneurysm, Abdominal	22357537
	BRCA	MI0000077	hsa-mir-21	miRNA	Esophageal Neoplasms	22363450
	BRCA	MI0000077	hsa-mir-21	miRNA	Hypertension	22371328
	BRCA	MI0000077	hsa-mir-21	miRNA	Stomach Neoplasms	22374783
	BRCA	MI0000077	hsa-mir-21	miRNA	Colorectal Neoplasms	22382630
	BRCA	MI0000077	hsa-mir-21	miRNA	Eosinophilic Esophagitis	22391115
	BRCA	MI0000077	hsa-mir-21	miRNA	Carcinoma, Hepatocellular	22403344
	BRCA	MI0000077	hsa-mir-21	miRNA	Albuminuria	22405870
	BRCA	MI0000077	hsa-mir-21	miRNA	Stomach Neoplasms	22407237
	BRCA	MI0000077	hsa-mir-21	miRNA	Psoriasis	22417311
	BRCA	MI0000077	hsa-mir-21	miRNA	Head and Neck Neoplasms	22425712
	BRCA	MI0000077	hsa-mir-21	miRNA	Sarcoma, Ewing	22429812
	BRCA	MI0000077	hsa-mir-21	miRNA	Breast Neoplasms	22435731
	BRCA	MI0000077	hsa-mir-21	miRNA	Stomach Neoplasms	22464652
	BRCA	MI0000077	hsa-mir-21	miRNA	Pancreatic Neoplasms	22466166
	BRCA	MI0000077	hsa-mir-21	miRNA	Colorectal Neoplasms	22476768
	BRCA	MI0000077	hsa-mir-21	miRNA	Lymphoma, Non-Hodgkin	22487708
	BRCA	MI0000077	hsa-mir-21	miRNA	Glioblastoma	22492962
	BRCA	MI0000077	hsa-mir-21	miRNA	Breast Neoplasms	22492962
	BRCA	MI0000077	hsa-mir-21	miRNA	Lung Neoplasms	22492962
	BRCA	MI0000077	hsa-mir-21	miRNA	Osteolysis	22508494
	BRCA	MI0000077	hsa-mir-21	miRNA	Demyelinating Diseases	22517757
	BRCA	MI0000077	hsa-mir-21	miRNA	Esophageal Neoplasms	22519435
	BRCA	MI0000077	hsa-mir-21	miRNA	Breast Neoplasms	22524830
	BRCA	MI0000077	hsa-mir-21	miRNA	Glioblastoma	22528454
	BRCA	MI0000077	hsa-mir-21	miRNA	Lymphoma	22541087
	BRCA	MI0000077	hsa-mir-21	miRNA	Endometrial Neoplasms	22543862
	BRCA	MI0000077	hsa-mir-21	miRNA	Breast Neoplasms	22547075
	BRCA	MI0000077	hsa-mir-21	miRNA	Thyroid Neoplasms	22550943
	BRCA	MI0000077	hsa-mir-21	miRNA	Colorectal Neoplasms	22553926
	BRCA	MI0000077	hsa-mir-21	miRNA	Laryngeal Neoplasms	22605671
	BRCA	MI0000077	hsa-mir-21	miRNA	Breast Neoplasms	22618231
	BRCA	MI0000077	hsa-mir-21	miRNA	Glioma	22630347
	BRCA	MI0000077	hsa-mir-21	miRNA	Breast Neoplasms	22638884
	BRCA	MI0000077	hsa-mir-21	miRNA	Esophageal Neoplasms	22638884
	BRCA	MI0000077	hsa-mir-21	miRNA	Lung Neoplasms	22638884
	BRCA	MI0000077	hsa-mir-21	miRNA	Colorectal Neoplasms	22638884
	BRCA	MI0000077	hsa-mir-21	miRNA	Stomach Neoplasms	22638884
	BRCA	MI0000077	hsa-mir-21	miRNA	Prostatic Neoplasms	22642976
	BRCA	MI0000077	hsa-mir-21	miRNA	Colonic Neoplasms	22677902
	BRCA	MI0000077	hsa-mir-21	miRNA	Breast Neoplasms	22678116
	BRCA	MI0000077	hsa-mir-21	miRNA	Carcinoma, Renal Cell	22685542
	BRCA	MI0000077	hsa-mir-21	miRNA	Esophageal Neoplasms	22689922
	BRCA	MI0000077	hsa-mir-21	miRNA	Head and Neck Neoplasms	22690848
	BRCA	MI0000077	hsa-mir-21	miRNA	Urinary Bladder Neoplasms	22704449
	BRCA	MI0000077	hsa-mir-21	miRNA	Glioblastoma	22709411
	BRCA	MI0000077	hsa-mir-21	miRNA	Melanoma	22716245
	BRCA	MI0000077	hsa-mir-21	miRNA	Glioblastoma	22753745
	BRCA	MI0000077	hsa-mir-21	miRNA	Mouth Neoplasms	22761427
	BRCA	MI0000077	hsa-mir-21	miRNA	Glioma	22766763
	BRCA	MI0000077	hsa-mir-21	miRNA	Cholangiocarcinoma	22770403
	BRCA	MI0000077	hsa-mir-21	miRNA	Stomach Neoplasms	22792096
	BRCA	MI0000077	hsa-mir-21	miRNA	Esophageal Neoplasms	22799367
	BRCA	MI0000077	hsa-mir-21	miRNA	Lung Neoplasms	22806311
	BRCA	MI0000077	hsa-mir-21	miRNA	Head and Neck Neoplasms	22811001
	BRCA	MI0000077	hsa-mir-21	miRNA	Eosinophilic Esophagitis	22815788
	BRCA	MI0000077	hsa-mir-21	miRNA	Breast Neoplasms	22832383
	BRCA	MI0000077	hsa-mir-21	miRNA	Pancreatic Neoplasms	22836856
	BRCA	MI0000077	hsa-mir-21	miRNA	Colorectal Neoplasms	22844381
	BRCA	MI0000077	hsa-mir-21	miRNA	Pancreatic Neoplasms	22850622
	BRCA	MI0000077	hsa-mir-21	miRNA	Stomach Neoplasms	22860003
	BRCA	MI0000077	hsa-mir-21	miRNA	Lung Neoplasms	22866162
	BRCA	MI0000077	hsa-mir-21	miRNA	Colorectal Neoplasms	22868372
	BRCA	MI0000077	hsa-mir-21	miRNA	Hypertrophy	22879939
	BRCA	MI0000077	hsa-mir-21	miRNA	Aortic Valve Stenosis	22882958
	BRCA	MI0000077	hsa-mir-21	miRNA	Glioblastoma	22891879
	BRCA	MI0000077	hsa-mir-21	miRNA	Breast Neoplasms	22898264
	BRCA	MI0000077	hsa-mir-21	miRNA	Glioblastoma	22922228
	BRCA	MI0000077	hsa-mir-21	miRNA	Carcinoma, Neuroendocrine	22924844
	BRCA	MI0000077	hsa-mir-21	miRNA	Carcinoma, Non-Small-Cell Lung	22956424
	BRCA	MI0000077	hsa-mir-21	miRNA	Breast Neoplasms	23052036
	BRCA	MI0000077	hsa-mir-21	miRNA	Breast Neoplasms	23052693
	BRCA	MI0000077	hsa-mir-21	miRNA	Glioma	23077620
	BRCA	MI0000077	hsa-mir-21	miRNA	Neuroblastoma	23084187
	BRCA	MI0000077	hsa-mir-21	miRNA	Glioma	23104517
	BRCA	MI0000077	hsa-mir-21	miRNA	Laryngeal Neoplasms	23104547
	BRCA	MI0000077	hsa-mir-21	miRNA	Pancreatic Neoplasms	23139258
	BRCA	MI0000077	hsa-mir-21	miRNA	Wounds and Injuries	23159215
	BRCA	MI0000077	hsa-mir-21	miRNA	Colorectal Neoplasms	23174819
	BRCA	MI0000077	hsa-mir-21	miRNA	Pancreatic Neoplasms	23177026
	BRCA	MI0000077	hsa-mir-21	miRNA	Glioblastoma	23201752
	BRCA	MI0000077	hsa-mir-21	miRNA	Carcinoma, Renal Cell	23206776
	BRCA	MI0000077	hsa-mir-21	miRNA	Breast Neoplasms	23216894
	BRCA	MI0000077	hsa-mir-21	miRNA	Inflammatory Bowel Diseases	23224068
	BRCA	MI0000077	hsa-mir-21	miRNA	Esophageal Neoplasms	23224754
	BRCA	MI0000077	hsa-mir-21	miRNA	Carcinoma, Endometrioid	23226804
	BRCA	MI0000077	hsa-mir-21	miRNA	Mouth Neoplasms	23230394
	BRCA	MI0000077	hsa-mir-21	miRNA	Spinal Cord Injuries	23238710
	BRCA	MI0000077	hsa-mir-21	miRNA	Multiple Myeloma	23247593
	BRCA	MI0000077	hsa-mir-21	miRNA	Laryngeal Neoplasms	23259291
	BRCA	MI0000077	hsa-mir-21	miRNA	Prostatic Neoplasms	23272133
	BRCA	MI0000077	hsa-mir-21	miRNA	Lymphoma, Large B-Cell, Diffuse	23275230
	BRCA	MI0000077	hsa-mir-21	miRNA	Inflammatory Bowel Diseases	23288924
	BRCA	MI0000077	hsa-mir-21	miRNA	Osteosarcoma	23321165
	BRCA	MI0000077	hsa-mir-21	miRNA	Prostatic Neoplasms	23353719
	BRCA	MI0000077	hsa-mir-21	miRNA	Liver Neoplasms	23355454
	BRCA	MI0000077	hsa-mir-21	miRNA	Pancreatic Neoplasms	23359184
	BRCA	MI0000077	hsa-mir-21	miRNA	Liver Cirrhosis	23417858
	BRCA	MI0000077	hsa-mir-21	miRNA	Carcinoma, Hepatocellular	23442323
	BRCA	MI0000077	hsa-mir-21	miRNA	Multiple Myeloma	23446999
	BRCA	MI0000077	hsa-mir-21	miRNA	Carcinoma, Non-Small-Cell Lung	23756108
	BRCA	MI0000077	hsa-mir-21	miRNA	Pancreatic Neoplasms	23752880
	BRCA	MI0000077	hsa-mir-21	miRNA	Uterine Cervical Neoplasms	23749909
	BRCA	MI0000077	hsa-mir-21	miRNA	Glioblastoma	23732394
	BRCA	MI0000077	hsa-mir-21	miRNA	Fatty Liver, Non-Alcoholic	23727030
	BRCA	MI0000077	hsa-mir-21	miRNA	Carcinoma, Renal Cell	23558936
	BRCA	MI0000077	hsa-mir-21	miRNA	Lymphoma, B-Cell	23548551
	BRCA	MI0000077	hsa-mir-21	miRNA	Colonic Neoplasms	23544170
	BRCA	MI0000077	hsa-mir-21	miRNA	Esophageal Neoplasms	23504349
	BRCA	MI0000077	hsa-mir-21	miRNA	Glioblastoma	23482671
	BRCA	MI0000077	hsa-mir-21	miRNA	Stomach Neoplasms	23466500
	BRCA	MI0000077	hsa-mir-21	miRNA	Osteosarcoma	20480266
	BRCA	MI0000077	hsa-mir-21	miRNA	Carcinoma, Squamous Cell	20831814
	BRCA	MI0000077	hsa-mir-21	miRNA	Glioblastoma	18829576
	BRCA	MI0000077	hsa-mir-21	miRNA	Glioblastoma	19559015
	KIRC	MI0000291	hsa-mir-215	miRNA	Heart Failure	17606841
	KIRC	MI0000291	hsa-mir-215	miRNA	Uterine Cervical Neoplasms	17470785
	KIRC	MI0000291	hsa-mir-215	miRNA	Ovarian Neoplasms	16754881
	KIRC	MI0000291	hsa-mir-215	miRNA	Breast Neoplasms	16754881
	KIRC	MI0000291	hsa-mir-215	miRNA	Melanoma	16754881
	KIRC	MI0000291	hsa-mir-215	miRNA	Adenocarcinoma	20301167
	KIRC	MI0000291	hsa-mir-215	miRNA	Adenocarcinoma	20413677
	KIRC	MI0000291	hsa-mir-215	miRNA	Multiple Myeloma	20951946
	KIRC	MI0000291	hsa-mir-215	miRNA	Colorectal Neoplasms	21532750
	KIRC	MI0000291	hsa-mir-215	miRNA	Colorectal Neoplasms	21752725
	KIRC	MI0000291	hsa-mir-215	miRNA	Carcinoma, Renal Cell	22033272
	KIRC	MI0000291	hsa-mir-215	miRNA	Breast Neoplasms	22353773
	KIRC	MI0000291	hsa-mir-215	miRNA	Kidney Neoplasms	22431721
	KIRC	MI0000291	hsa-mir-215	miRNA	Colorectal Neoplasms	22469014
	KIRC	MI0000291	hsa-mir-215	miRNA	Colorectal Neoplasms	23532818
	KIRC	MI0000291	hsa-mir-215	miRNA	Glioma	18810376
	BLCA|KIRC	MI0000295	hsa-mir-218-2	miRNA	Heart Failure	17606841
	BLCA|KIRC	MI0000295	hsa-mir-218-2	miRNA	Lung Neoplasms	16530703
	BLCA|KIRC	MI0000295	hsa-mir-218-2	miRNA	Lung Neoplasms	17028596
	BLCA|KIRC	MI0000295	hsa-mir-218-2	miRNA	Stomach Neoplasms	20300657
	BLCA|KIRC	MI0000295	hsa-mir-218-2	miRNA	Uterine Cervical Neoplasms	20163849
	BLCA|KIRC	MI0000295	hsa-mir-218-2	miRNA	Carcinoma, Non-Small-Cell Lung	21159652
	BLCA|KIRC	MI0000295	hsa-mir-218-2	miRNA	Cervical Intraepithelial Neoplasia	21309487
	BLCA|KIRC	MI0000295	hsa-mir-218-2	miRNA	Nasopharyngeal Neoplasms	21385904
	BLCA|KIRC	MI0000295	hsa-mir-218-2	miRNA	Urinary Bladder Neoplasms	21519788
	BLCA|KIRC	MI0000295	hsa-mir-218-2	miRNA	Colorectal Neoplasms	21532750
	BLCA|KIRC	MI0000295	hsa-mir-218-2	miRNA	Melanoma	21543894
	BLCA|KIRC	MI0000295	hsa-mir-218-2	miRNA	Carcinoma, Renal Cell	21784468
	BLCA|KIRC	MI0000295	hsa-mir-218-2	miRNA	Carcinoma, Squamous Cell	21795477
	BLCA|KIRC	MI0000295	hsa-mir-218-2	miRNA	Lymphoma	21910161
	BLCA|KIRC	MI0000295	hsa-mir-218-2	miRNA	Carcinoma, Hepatocellular	22011248
	BLCA|KIRC	MI0000295	hsa-mir-218-2	miRNA	Glioma	22088371
	BLCA|KIRC	MI0000295	hsa-mir-218-2	miRNA	Uterine Cervical Neoplasms	22237456
	BLCA|KIRC	MI0000295	hsa-mir-218-2	miRNA	Breast Neoplasms	22705304
	BLCA|KIRC	MI0000295	hsa-mir-218-2	miRNA	Glioblastoma	22766851
	BLCA|KIRC	MI0000295	hsa-mir-218-2	miRNA	Stomach Neoplasms	22860003
	BLCA|KIRC	MI0000295	hsa-mir-218-2	miRNA	Breast Neoplasms	22898079
	BLCA|KIRC	MI0000295	hsa-mir-218-2	miRNA	Neoplasms	23060446
	BLCA|KIRC	MI0000295	hsa-mir-218-2	miRNA	Neoplasms, Squamous Cell	23159910
	BLCA|KIRC	MI0000295	hsa-mir-218-2	miRNA	Medulloblastoma	23212916
	BLCA|KIRC	MI0000295	hsa-mir-218-2	miRNA	Glioma	23243056
	BLCA|KIRC	MI0000295	hsa-mir-218-2	miRNA	Colonic Neoplasms	23255074
	BLCA|KIRC	MI0000295	hsa-mir-218-2	miRNA	Uterine Cervical Neoplasms	23320911
	BLCA|KIRC	MI0000295	hsa-mir-218-2	miRNA	Uterine Cervical Neoplasms	23443110
	BLCA|KIRC	MI0000295	hsa-mir-218-2	miRNA	Carcinoma, Renal Cell	23454155
	BLCA|KIRC	MI0000295	hsa-mir-218-2	miRNA	Pancreatic Neoplasms	23733161
	BLCA|KIRC	MI0000295	hsa-mir-218-2	miRNA	Thyroid Neoplasms	23720784
	BLCA|KIRC	MI0000295	hsa-mir-218-2	miRNA	Cervical Neoplasms	23483249
	LIHC	MI0000078	hsa-mir-22	miRNA	Heart Failure	17606841
	LIHC	MI0000078	hsa-mir-22	miRNA	Muscular Disorders, Atrophic	17942673
	LIHC	MI0000078	hsa-mir-22	miRNA	Thyroid Neoplasms	17012848
	LIHC	MI0000078	hsa-mir-22	miRNA	Thyroid Neoplasms	17965831
	LIHC	MI0000078	hsa-mir-22	miRNA	Lymphoma, B-Cell	18066065
	LIHC	MI0000078	hsa-mir-22	miRNA	Leukemia, Lymphocytic, Chronic, B-Cell	19144983
	LIHC	MI0000078	hsa-mir-22	miRNA	Prostatic Neoplasms	20388916
	LIHC	MI0000078	hsa-mir-22	miRNA	Melanoma	20529253
	LIHC	MI0000078	hsa-mir-22	miRNA	Neoplasms	20562918
	LIHC	MI0000078	hsa-mir-22	miRNA	Ovarian Neoplasms	20869762
	LIHC	MI0000078	hsa-mir-22	miRNA	Panic Disorder	21168126
	LIHC	MI0000078	hsa-mir-22	miRNA	Ovarian Neoplasms	21176563
	LIHC	MI0000078	hsa-mir-22	miRNA	Parkinson Disease	21295623
	LIHC	MI0000078	hsa-mir-22	miRNA	Carcinoma, Hepatocellular	21298008
	LIHC	MI0000078	hsa-mir-22	miRNA	Neoplasms	21502362
	LIHC	MI0000078	hsa-mir-22	miRNA	Colorectal Neoplasms	21594648
	LIHC	MI0000078	hsa-mir-22	miRNA	Colorectal Neoplasms	21629773
	LIHC	MI0000078	hsa-mir-22	miRNA	Carcinoma, Hepatocellular	21750200
	LIHC	MI0000078	hsa-mir-22	miRNA	Breast Neoplasms	21955614
	LIHC	MI0000078	hsa-mir-22	miRNA	Glioblastoma	21961478
	LIHC	MI0000078	hsa-mir-22	miRNA	Heart Failure	22120965
	LIHC	MI0000078	hsa-mir-22	miRNA	Multiple Sclerosis	22231906
	LIHC	MI0000078	hsa-mir-22	miRNA	Colonic Neoplasms	22328083
	LIHC	MI0000078	hsa-mir-22	miRNA	Ovarian Neoplasms	22469921
	LIHC	MI0000078	hsa-mir-22	miRNA	Lung Neoplasms	22484852
	LIHC	MI0000078	hsa-mir-22	miRNA	Colorectal Neoplasms	22492279
	LIHC	MI0000078	hsa-mir-22	miRNA	Esophageal Neoplasms	23188185
	LIHC	MI0000078	hsa-mir-22	miRNA	Endometriosis	23203215
	LIHC	MI0000078	hsa-mir-22	miRNA	Huntington Disease	23349832
	LIHC	MI0000078	hsa-mir-22	miRNA	Carcinoma, Hepatocellular	23766411
	LIHC	MI0000078	hsa-mir-22	miRNA	Stomach Neoplasms	23529765
	LIHC	MI0000078	hsa-mir-22	miRNA	HBV Infection	23508904
	LIHC	MI0000078	hsa-mir-22	miRNA	Breast Neoplasms	19414598
	UCEC	MI0000082	hsa-mir-25	miRNA	Pancreatic Neoplasms	16461460
	UCEC	MI0000082	hsa-mir-25	miRNA	Prostatic Neoplasms	16461460
	UCEC	MI0000082	hsa-mir-25	miRNA	Stomach Neoplasms	16461460
	UCEC	MI0000082	hsa-mir-25	miRNA	Ovarian Neoplasms	16754881
	UCEC	MI0000082	hsa-mir-25	miRNA	Breast Neoplasms	16754881
	UCEC	MI0000082	hsa-mir-25	miRNA	Melanoma	16754881
	UCEC	MI0000082	hsa-mir-25	miRNA	Stomach Neoplasms	19153141
	UCEC	MI0000082	hsa-mir-25	miRNA	Prostatic Neoplasms	18676839
	UCEC	MI0000082	hsa-mir-25	miRNA	Neoplasms	18922889
	UCEC	MI0000082	hsa-mir-25	miRNA	Prostatic Neoplasms	20388916
	UCEC	MI0000082	hsa-mir-25	miRNA	Leukemia, Myeloid, Acute	20110180
	UCEC	MI0000082	hsa-mir-25	miRNA	Endomyocardial Fibrosis	19919989
	UCEC	MI0000082	hsa-mir-25	miRNA	Myocardium	19919989
	UCEC	MI0000082	hsa-mir-25	miRNA	Neoplasms	20404092
	UCEC	MI0000082	hsa-mir-25	miRNA	Adenocarcinoma	20413677
	UCEC	MI0000082	hsa-mir-25	miRNA	Muscular Dystrophy, Facioscapulohumeral	20519410
	UCEC	MI0000082	hsa-mir-25	miRNA	Adenoviridae Infections	20634878
	UCEC	MI0000082	hsa-mir-25	miRNA	Neoplasms, Squamous Cell	21244772
	UCEC	MI0000082	hsa-mir-25	miRNA	Mesothelioma	21358347
	UCEC	MI0000082	hsa-mir-25	miRNA	Prostatic Neoplasms	21880514
	UCEC	MI0000082	hsa-mir-25	miRNA	Cholangiocarcinoma	21953056
	UCEC	MI0000082	hsa-mir-25	miRNA	Glioblastoma	21961478
	UCEC	MI0000082	hsa-mir-25	miRNA	Carcinoma, Hepatocellular	22027761
	UCEC	MI0000082	hsa-mir-25	miRNA	Ovarian Neoplasms	22076535
	UCEC	MI0000082	hsa-mir-25	miRNA	Breast Neoplasms	22286770
	UCEC	MI0000082	hsa-mir-25	miRNA	Breast Neoplasms	22298638
	UCEC	MI0000082	hsa-mir-25	miRNA	Lung Neoplasms	22349819
	UCEC	MI0000082	hsa-mir-25	miRNA	Breast Neoplasms	22387599
	UCEC	MI0000082	hsa-mir-25	miRNA	Carcinoma, Hepatocellular	22393390
	UCEC	MI0000082	hsa-mir-25	miRNA	Hepatitis B	22393390
	UCEC	MI0000082	hsa-mir-25	miRNA	Thyroid Neoplasms	22399519
	UCEC	MI0000082	hsa-mir-25	miRNA	Glioblastoma	22431589
	UCEC	MI0000082	hsa-mir-25	miRNA	Esophageal Neoplasms	22450326
	UCEC	MI0000082	hsa-mir-25	miRNA	Neoplasms	23246404
	UCEC	MI0000082	hsa-mir-25	miRNA	Colorectal Neoplasms	23435373
	LUSC	MI0005568	hsa-mir-301b	miRNA	Salivary Gland Neoplasms	19347935
	LUSC	MI0005568	hsa-mir-301b	miRNA	Adrenocortical Carcinoma	19351815
	LUSC	MI0005568	hsa-mir-301b	miRNA	Breast Neoplasms	21393507
	LUSC	MI0005568	hsa-mir-301b	miRNA	Prostatic Neoplasms	22719071
	LUAD	MI0000088	hsa-mir-30a	miRNA	Heart Failure	17606841
	LUAD	MI0000088	hsa-mir-30a	miRNA	Lung Neoplasms	16530703
	LUAD	MI0000088	hsa-mir-30a	miRNA	Lung Neoplasms	17028596
	LUAD	MI0000088	hsa-mir-30a	miRNA	Muscular Disorders, Atrophic	17942673
	LUAD	MI0000088	hsa-mir-30a	miRNA	Schizophrenia	17326821
	LUAD	MI0000088	hsa-mir-30a	miRNA	Hepatitis C	19360909
	LUAD	MI0000088	hsa-mir-30a	miRNA	Lupus Vulgaris	18998140
	LUAD	MI0000088	hsa-mir-30a	miRNA	Adrenocortical Carcinoma	19351815
	LUAD	MI0000088	hsa-mir-30a	miRNA	Neoplasms	19593777
	LUAD	MI0000088	hsa-mir-30a	miRNA	Carcinoma, Squamous Cell	19536617
	LUAD	MI0000088	hsa-mir-30a	miRNA	Heart Failure	19096030
	LUAD	MI0000088	hsa-mir-30a	miRNA	Hypertrophy, Left Ventricular	19096030
	LUAD	MI0000088	hsa-mir-30a	miRNA	Neoplasms	20439436
	LUAD	MI0000088	hsa-mir-30a	miRNA	Carcinoma	20498632
	LUAD	MI0000088	hsa-mir-30a	miRNA	Breast Neoplasms	20498642
	LUAD	MI0000088	hsa-mir-30a	miRNA	Melanoma	20529253
	LUAD	MI0000088	hsa-mir-30a	miRNA	Carcinoma, Squamous Cell	20620595
	LUAD	MI0000088	hsa-mir-30a	miRNA	Adenoviridae Infections	20634878
	LUAD	MI0000088	hsa-mir-30a	miRNA	Liver Neoplasms	21175813
	LUAD	MI0000088	hsa-mir-30a	miRNA	Medulloblastoma	21177782
	LUAD	MI0000088	hsa-mir-30a	miRNA	Glioblastoma	21178384
	LUAD	MI0000088	hsa-mir-30a	miRNA	Parkinson Disease	21295623
	LUAD	MI0000088	hsa-mir-30a	miRNA	Aortic Aneurysm, Thoracic	21334170
	LUAD	MI0000088	hsa-mir-30a	miRNA	Carcinoma, Non-Small-Cell Lung	21633953
	LUAD	MI0000088	hsa-mir-30a	miRNA	Carcinoma, Squamous Cell	21890451
	LUAD	MI0000088	hsa-mir-30a	miRNA	Carcinoma, Hepatocellular	22027761
	LUAD	MI0000088	hsa-mir-30a	miRNA	Periodontitis	22128589
	LUAD	MI0000088	hsa-mir-30a	miRNA	Breast Neoplasms	22157765
	LUAD	MI0000088	hsa-mir-30a	miRNA	Ovarian Neoplasms	22157765
	LUAD	MI0000088	hsa-mir-30a	miRNA	Carcinoma, Hepatocellular	22157765
	LUAD	MI0000088	hsa-mir-30a	miRNA	Breast Neoplasms	22231442
	LUAD	MI0000088	hsa-mir-30a	miRNA	Colonic Neoplasms	22287560
	LUAD	MI0000088	hsa-mir-30a	miRNA	Eosinophilic Esophagitis	22391115
	LUAD	MI0000088	hsa-mir-30a	miRNA	Leukemia, Myeloid, Chronic-Phase	22395361
	LUAD	MI0000088	hsa-mir-30a	miRNA	Atrial Fibrillation	22407060
	LUAD	MI0000088	hsa-mir-30a	miRNA	Breast Neoplasms	22476851
	LUAD	MI0000088	hsa-mir-30a	miRNA	Leukemia, Myelogenous, Chronic, BCR-ABL Positive	22617440
	LUAD	MI0000088	hsa-mir-30a	miRNA	Ovarian Neoplasms	22925189
	LUAD	MI0000088	hsa-mir-30a	miRNA	Myocardial Infarction	23236408
	LUAD	MI0000088	hsa-mir-30a	miRNA	Glioma	23348703
	LUAD	MI0000088	hsa-mir-30a	miRNA	Glioma	23383034
	LUAD	MI0000088	hsa-mir-30a	miRNA	Breast Neoplasms	23389917
	LUAD	MI0000088	hsa-mir-30a	miRNA	Breast Neoplasms	23445407
	LUAD	MI0000088	hsa-mir-30a	miRNA	Lupus Erythematosus, Systemic	23450709
	LUAD	MI0000088	hsa-mir-30a	miRNA	Ovarian Neoplasms	23766361
	LUAD	MI0000088	hsa-mir-30a	miRNA	Carcinoma, Non-Small-Cell Lung	23758992
	LUAD	MI0000088	hsa-mir-30a	miRNA	Colorectal Neoplasms	23486085
	LIHC	MI0000255	hsa-mir-30d	miRNA	Lung Neoplasms	17028596
	LIHC	MI0000255	hsa-mir-30d	miRNA	Neoplasms	17028596
	LIHC	MI0000255	hsa-mir-30d	miRNA	Schizophrenia	17326821
	LIHC	MI0000255	hsa-mir-30d	miRNA	Ovarian Neoplasms	16754881
	LIHC	MI0000255	hsa-mir-30d	miRNA	Breast Neoplasms	16754881
	LIHC	MI0000255	hsa-mir-30d	miRNA	Melanoma	16754881
	LIHC	MI0000255	hsa-mir-30d	miRNA	Hepatitis C	19360909
	LIHC	MI0000255	hsa-mir-30d	miRNA	Lupus Vulgaris	18998140
	LIHC	MI0000255	hsa-mir-30d	miRNA	Lung Neoplasms	20194856
	LIHC	MI0000255	hsa-mir-30d	miRNA	Carcinoma, Non-Small-Cell Lung	20194856
	LIHC	MI0000255	hsa-mir-30d	miRNA	Carcinoma, Squamous Cell	20620595
	LIHC	MI0000255	hsa-mir-30d	miRNA	Carcinoma, Hepatocellular	21319996
	LIHC	MI0000255	hsa-mir-30d	miRNA	Aortic Aneurysm, Thoracic	21334170
	LIHC	MI0000255	hsa-mir-30d	miRNA	Carcinoma, Hepatocellular	22027761
	LIHC	MI0000255	hsa-mir-30d	miRNA	Ovarian Neoplasms	22058146
	LIHC	MI0000255	hsa-mir-30d	miRNA	Thyroid Neoplasms	22399519
	LIHC	MI0000255	hsa-mir-30d	miRNA	Atrial Fibrillation	22407060
	LIHC	MI0000255	hsa-mir-30d	miRNA	Ovarian Neoplasms	22925189
	LIHC	MI0000255	hsa-mir-30d	miRNA	Neoplasms	23085757
	LIHC	MI0000255	hsa-mir-30d	miRNA	Prostatic Neoplasms	23231923
	LIHC	MI0000255	hsa-mir-30d	miRNA	Neoplasms	23274497
	LIHC	MI0000255	hsa-mir-30d	miRNA	Carcinoma, Renal Cell	23416459
	LIHC	MI0000255	hsa-mir-30d	miRNA	Carcinoma, Non-Small-Cell Lung	23756108
	COAD	MI0000542	hsa-mir-320a	miRNA	Heart Failure	17606841
	COAD	MI0000542	hsa-mir-320a	miRNA	Muscular Disorders, Atrophic	17942673
	COAD	MI0000542	hsa-mir-320a	miRNA	Melanoma	16754881
	COAD	MI0000542	hsa-mir-320a	miRNA	Breast Neoplasms	16754881
	COAD	MI0000542	hsa-mir-320a	miRNA	Ovarian Neoplasms	16754881
	COAD	MI0000542	hsa-mir-320a	miRNA	Cystitis, Interstitial	20008142
	COAD	MI0000542	hsa-mir-320a	miRNA	Ischemia	20628061
	COAD	MI0000542	hsa-mir-320a	miRNA	Diabetes Mellitus, Type 2	20651284
	COAD	MI0000542	hsa-mir-320a	miRNA	Carcinoma, Hepatocellular	22027761
	COAD	MI0000542	hsa-mir-320a	miRNA	Stomach Neoplasms	22112324
	COAD	MI0000542	hsa-mir-320a	miRNA	Heart Failure	22120965
	COAD	MI0000542	hsa-mir-320a	miRNA	Colorectal Neoplasms	22134529
	COAD	MI0000542	hsa-mir-320a	miRNA	Breast Neoplasms	22179046
	COAD	MI0000542	hsa-mir-320a	miRNA	Carcinoma, Renal Cell	22440013
	COAD	MI0000542	hsa-mir-320a	miRNA	Colorectal Neoplasms	22459450
	COAD	MI0000542	hsa-mir-320a	miRNA	Diabetes Mellitus	22900199
	COAD	MI0000542	hsa-mir-320a	miRNA	Prostatic Neoplasms	23188675
	COAD	MI0000542	hsa-mir-320a	miRNA	Myasthenia Gravis	23196978
	COAD	MI0000542	hsa-mir-320a	miRNA	Stomach Neoplasms	23521833
	STAD	MI0000815	hsa-mir-339	miRNA	Heart Failure	17606841
	STAD	MI0000815	hsa-mir-339	miRNA	Polycythemia Vera	17976518
	STAD	MI0000815	hsa-mir-339	miRNA	Ovarian Neoplasms	16754881
	STAD	MI0000815	hsa-mir-339	miRNA	Breast Neoplasms	16754881
	STAD	MI0000815	hsa-mir-339	miRNA	Melanoma	16754881
	STAD	MI0000815	hsa-mir-339	miRNA	Precursor B-Cell Lymphoblastic Leukemia-Lymphoma	19206004
	STAD	MI0000815	hsa-mir-339	miRNA	Leukemia	19022373
	STAD	MI0000815	hsa-mir-339	miRNA	Neuroblastoma	22244746
	STAD	MI0000815	hsa-mir-339	miRNA	Eosinophilic Esophagitis	22391115
	STAD	MI0000815	hsa-mir-339	miRNA	Carcinoma, Renal Cell	22440013
	STAD	MI0000815	hsa-mir-339	miRNA	Colorectal Neoplasms	23696794
	LUAD	MI0000802	hsa-mir-340	miRNA	Heart Failure	17606841
	LUAD	MI0000802	hsa-mir-340	miRNA	Stomach Neoplasms	19175831
	LUAD	MI0000802	hsa-mir-340	miRNA	Breast Neoplasms	21225860
	LUAD	MI0000802	hsa-mir-340	miRNA	Breast Neoplasms	21692045
	LUAD	MI0000802	hsa-mir-340	miRNA	Coronary Artery Disease	22022480
	LUAD	MI0000802	hsa-mir-340	miRNA	Stomach Neoplasms	22112324
	LUAD	MI0000802	hsa-mir-340	miRNA	Neuroblastoma	22797059
	LUAD	MI0000802	hsa-mir-340	miRNA	Colorectal Neoplasms	22895557
	KIRC	MI0000268	hsa-mir-34a	miRNA	Breast Neoplasms	17028596
	KIRC	MI0000268	hsa-mir-34a	miRNA	Colonic Neoplasms	17875987
	KIRC	MI0000268	hsa-mir-34a	miRNA	Lung Neoplasms	17028596
	KIRC	MI0000268	hsa-mir-34a	miRNA	Muscular Disorders, Atrophic	17942673
	KIRC	MI0000268	hsa-mir-34a	miRNA	Neuroblastoma	17965831
	KIRC	MI0000268	hsa-mir-34a	miRNA	Lymphoma, B-Cell	18066065
	KIRC	MI0000268	hsa-mir-34a	miRNA	Leukemia, Promyelocytic, Acute	19151778
	KIRC	MI0000268	hsa-mir-34a	miRNA	Precursor Cell Lymphoblastic Leukemia-Lymphoma	19347736
	KIRC	MI0000268	hsa-mir-34a	miRNA	Neoplasms	18719384
	KIRC	MI0000268	hsa-mir-34a	miRNA	Neoplasms	18834855
	KIRC	MI0000268	hsa-mir-34a	miRNA	Uterine Cervical Neoplasms	19258450
	KIRC	MI0000268	hsa-mir-34a	miRNA	Stomach Neoplasms	18803879
	KIRC	MI0000268	hsa-mir-34a	miRNA	Carcinoma, Hepatocellular	18942116
	KIRC	MI0000268	hsa-mir-34a	miRNA	Carcinoma, Hepatocellular	19006648
	KIRC	MI0000268	hsa-mir-34a	miRNA	Carcinoma, Hepatocellular	19360909
	KIRC	MI0000268	hsa-mir-34a	miRNA	Melanoma	19029026
	KIRC	MI0000268	hsa-mir-34a	miRNA	Lung Neoplasms	19736307
	KIRC	MI0000268	hsa-mir-34a	miRNA	Leukemia, Lymphocytic, Chronic, B-Cell	19717645
	KIRC	MI0000268	hsa-mir-34a	miRNA	Pancreatic Neoplasms	19714243
	KIRC	MI0000268	hsa-mir-34a	miRNA	Carcinoma	20351093
	KIRC	MI0000268	hsa-mir-34a	miRNA	Choriocarcinoma	20351093
	KIRC	MI0000268	hsa-mir-34a	miRNA	Brain Neoplasms	20190569
	KIRC	MI0000268	hsa-mir-34a	miRNA	Glioma	20190569
	KIRC	MI0000268	hsa-mir-34a	miRNA	Metabolic Diseases	20185821
	KIRC	MI0000268	hsa-mir-34a	miRNA	Neoplasms	20185821
	KIRC	MI0000268	hsa-mir-34a	miRNA	Leukemia, Lymphocytic, Chronic, B-Cell	20089965
	KIRC	MI0000268	hsa-mir-34a	miRNA	Carcinoma, Hepatocellular	20018759
	KIRC	MI0000268	hsa-mir-34a	miRNA	Pain	19699278
	KIRC	MI0000268	hsa-mir-34a	miRNA	Breast Neoplasms	19684618
	KIRC	MI0000268	hsa-mir-34a	miRNA	Melanoma	19830692
	KIRC	MI0000268	hsa-mir-34a	miRNA	Lung Neoplasms	19921694
	KIRC	MI0000268	hsa-mir-34a	miRNA	Neoplasms	20049626
	KIRC	MI0000268	hsa-mir-34a	miRNA	Leukemia, Lymphocytic, Chronic, B-Cell	20393129
	KIRC	MI0000268	hsa-mir-34a	miRNA	Neoplasms	20525881
	KIRC	MI0000268	hsa-mir-34a	miRNA	Lung Neoplasms	20570894
	KIRC	MI0000268	hsa-mir-34a	miRNA	Atherosclerosis	20627091
	KIRC	MI0000268	hsa-mir-34a	miRNA	Cardiovascular Diseases	20627091
	KIRC	MI0000268	hsa-mir-34a	miRNA	Adenoviridae Infections	20634878
	KIRC	MI0000268	hsa-mir-34a	miRNA	Prostatic Neoplasms	20687223
	KIRC	MI0000268	hsa-mir-34a	miRNA	Myelodysplastic Syndromes	21150891
	KIRC	MI0000268	hsa-mir-34a	miRNA	Colorectal Neoplasms	21225432
	KIRC	MI0000268	hsa-mir-34a	miRNA	Pancreatic Neoplasms	21225432
	KIRC	MI0000268	hsa-mir-34a	miRNA	Breast Neoplasms	21225432
	KIRC	MI0000268	hsa-mir-34a	miRNA	Urinary Bladder Neoplasms	21225432
	KIRC	MI0000268	hsa-mir-34a	miRNA	Carcinoma, Renal Cell	21225432
	KIRC	MI0000268	hsa-mir-34a	miRNA	Ovarian Neoplasms	21225432
	KIRC	MI0000268	hsa-mir-34a	miRNA	Sarcoma	21225432
	KIRC	MI0000268	hsa-mir-34a	miRNA	Prostatic Neoplasms	21240262
	KIRC	MI0000268	hsa-mir-34a	miRNA	Neoplasms, Squamous Cell	21244772
	KIRC	MI0000268	hsa-mir-34a	miRNA	Neuroblastoma	21266077
	KIRC	MI0000268	hsa-mir-34a	miRNA	Carcinoma, Non-Small-Cell Lung	21317930
	KIRC	MI0000268	hsa-mir-34a	miRNA	Breast Neoplasms	21317930
	KIRC	MI0000268	hsa-mir-34a	miRNA	Colorectal Neoplasms	21317930
	KIRC	MI0000268	hsa-mir-34a	miRNA	Leukemia	21367750
	KIRC	MI0000268	hsa-mir-34a	miRNA	Breast Neoplasms	21399894
	KIRC	MI0000268	hsa-mir-34a	miRNA	Leukemia, Lymphocytic, Chronic, B-Cell	21408091
	KIRC	MI0000268	hsa-mir-34a	miRNA	Radiation Injuries	21448283
	KIRC	MI0000268	hsa-mir-34a	miRNA	Lymphoma, B-Cell	21460242
	KIRC	MI0000268	hsa-mir-34a	miRNA	Melanoma	21509659
	KIRC	MI0000268	hsa-mir-34a	miRNA	Esophageal Neoplasms	21547903
	KIRC	MI0000268	hsa-mir-34a	miRNA	Carcinoma, Squamous Cell	21547903
	KIRC	MI0000268	hsa-mir-34a	miRNA	Leukemia, Lymphocytic, Chronic, B-Cell	21565980
	KIRC	MI0000268	hsa-mir-34a	miRNA	Carcinoma, Non-Small-Cell Lung	21575235
	KIRC	MI0000268	hsa-mir-34a	miRNA	Urinary Bladder Neoplasms	21702042
	KIRC	MI0000268	hsa-mir-34a	miRNA	Carcinoma, Small Cell	21731696
	KIRC	MI0000268	hsa-mir-34a	miRNA	Schizophrenia	21738743
	KIRC	MI0000268	hsa-mir-34a	miRNA	Glioblastoma	21743299
	KIRC	MI0000268	hsa-mir-34a	miRNA	Breast Neoplasms	21814748
	KIRC	MI0000268	hsa-mir-34a	miRNA	Atherosclerosis	21820659
	KIRC	MI0000268	hsa-mir-34a	miRNA	Hepatitis C	21886843
	KIRC	MI0000268	hsa-mir-34a	miRNA	Fatty Liver, Alcoholic	21886843
	KIRC	MI0000268	hsa-mir-34a	miRNA	Pancreatic Neoplasms	21909380
	KIRC	MI0000268	hsa-mir-34a	miRNA	Medulloblastoma	21931765
	KIRC	MI0000268	hsa-mir-34a	miRNA	Breast Neoplasms	21931769
	KIRC	MI0000268	hsa-mir-34a	miRNA	Retinoblastoma	21941147
	KIRC	MI0000268	hsa-mir-34a	miRNA	AIDS Dementia Complex	21956116
	KIRC	MI0000268	hsa-mir-34a	miRNA	Sarcoma, Ewing's	21960059
	KIRC	MI0000268	hsa-mir-34a	miRNA	Prostatic Neoplasms	21980368
	KIRC	MI0000268	hsa-mir-34a	miRNA	Melanoma	22102694
	KIRC	MI0000268	hsa-mir-34a	miRNA	Breast Neoplasms	22102859
	KIRC	MI0000268	hsa-mir-34a	miRNA	Pancreatic Neoplasms	22114136
	KIRC	MI0000268	hsa-mir-34a	miRNA	Carcinoma, Renal Cell	22159222
	KIRC	MI0000268	hsa-mir-34a	miRNA	Arthritis, Rheumatoid	22161761
	KIRC	MI0000268	hsa-mir-34a	miRNA	Colonic Neoplasms	22198213
	KIRC	MI0000268	hsa-mir-34a	miRNA	Prostatic Neoplasms	22235332
	KIRC	MI0000268	hsa-mir-34a	miRNA	Laryngeal Neoplasms	22246523
	KIRC	MI0000268	hsa-mir-34a	miRNA	Esophageal Neoplasms	22292433
	KIRC	MI0000268	hsa-mir-34a	miRNA	Prostatic Neoplasms	22347519
	KIRC	MI0000268	hsa-mir-34a	miRNA	Esophageal Neoplasms	22363450
	KIRC	MI0000268	hsa-mir-34a	miRNA	Coronary Artery Disease	22364258
	KIRC	MI0000268	hsa-mir-34a	miRNA	Pulmonary Disease, Chronic Obstructive	22383663
	KIRC	MI0000268	hsa-mir-34a	miRNA	Myocardial Infarction	22403243
	KIRC	MI0000268	hsa-mir-34a	miRNA	Carcinoma, Non-Small-Cell Lung	22438124
	KIRC	MI0000268	hsa-mir-34a	miRNA	Osteosarcoma	22457788
	KIRC	MI0000268	hsa-mir-34a	miRNA	Glioma	22479456
	KIRC	MI0000268	hsa-mir-34a	miRNA	Neuroblastoma	22498172
	KIRC	MI0000268	hsa-mir-34a	miRNA	Lymphoma, Large B-Cell, Diffuse	22522790
	KIRC	MI0000268	hsa-mir-34a	miRNA	Colorectal Neoplasms	22562822
	KIRC	MI0000268	hsa-mir-34a	miRNA	Glioma	22568628
	KIRC	MI0000268	hsa-mir-34a	miRNA	Glioblastoma	22580610
	KIRC	MI0000268	hsa-mir-34a	miRNA	Breast Neoplasms	22623155
	KIRC	MI0000268	hsa-mir-34a	miRNA	Carcinoma, Squamous Cell	22624980
	KIRC	MI0000268	hsa-mir-34a	miRNA	Head and Neck Neoplasms	22629428
	KIRC	MI0000268	hsa-mir-34a	miRNA	Colorectal Neoplasms	22648208
	KIRC	MI0000268	hsa-mir-34a	miRNA	Glioma	22684560
	KIRC	MI0000268	hsa-mir-34a	miRNA	Urinary Bladder Neoplasms	22684561
	KIRC	MI0000268	hsa-mir-34a	miRNA	Neuroblastoma	22703967
	KIRC	MI0000268	hsa-mir-34a	miRNA	Prostatic Neoplasms	22719071
	KIRC	MI0000268	hsa-mir-34a	miRNA	Glioblastoma	22750848
	KIRC	MI0000268	hsa-mir-34a	miRNA	Myotonic Dystrophy	22768114
	KIRC	MI0000268	hsa-mir-34a	miRNA	Leukemia, Myeloid, Acute	22810507
	KIRC	MI0000268	hsa-mir-34a	miRNA	Lung Neoplasms	23036084
	KIRC	MI0000268	hsa-mir-34a	miRNA	Breast Neoplasms	23085450
	KIRC	MI0000268	hsa-mir-34a	miRNA	Pancreatic Neoplasms	23140286
	KIRC	MI0000268	hsa-mir-34a	miRNA	Colonic Neoplasms	23243217
	KIRC	MI0000268	hsa-mir-34a	miRNA	Stomach Neoplasms	23264087
	KIRC	MI0000268	hsa-mir-34a	miRNA	Neoplasms	23292172
	KIRC	MI0000268	hsa-mir-34a	miRNA	Breast Neoplasms	23292869
	KIRC	MI0000268	hsa-mir-34a	miRNA	Osteosarcoma	23314380
	KIRC	MI0000268	hsa-mir-34a	miRNA	Choriocarcinoma	23327670
	KIRC	MI0000268	hsa-mir-34a	miRNA	Lung Neoplasms	23349340
	KIRC	MI0000268	hsa-mir-34a	miRNA	Colorectal Neoplasms	23355243
	KIRC	MI0000268	hsa-mir-34a	miRNA	Neoplasms	23361983
	KIRC	MI0000268	hsa-mir-34a	miRNA	Uterine Cervical Neoplasms	23749909
	KIRC	MI0000268	hsa-mir-34a	miRNA	Breast Neoplasms	23748853
	KIRC	MI0000268	hsa-mir-34a	miRNA	Fatty Liver, Non-Alcoholic	23727030
	KIRC	MI0000268	hsa-mir-34a	miRNA	Osteosarcoma	23569431
	KIRC	MI0000268	hsa-mir-34a	miRNA	Neoplasms	23533633
	KIRC	MI0000268	hsa-mir-34a	miRNA	Glioma	23529798
	KIRC	MI0000268	hsa-mir-34a	miRNA	Leukemia, lymphoblastic, Chronic	23525797
	KIRC	MI0000268	hsa-mir-34a	miRNA	Neuroblastoma	18505919
	KIRC	MI0000268	hsa-mir-34a	miRNA	Glioblastoma	19773441
	KIRC	MI0000268	hsa-mir-34a	miRNA	Neuroblastoma	18504438
	LUAD	MI0000784	hsa-mir-376a-1	miRNA	Salivary Gland Neoplasms	19347935
	LUAD	MI0000784	hsa-mir-376a-1	miRNA	Adrenocortical Carcinoma	19351815
	LUAD	MI0000784	hsa-mir-376a-1	miRNA	Lung Neoplasms	20237410
	LUAD	MI0000784	hsa-mir-376a-1	miRNA	Medulloblastoma	21931624
	LUAD	MI0000784	hsa-mir-376a-1	miRNA	Carcinoma, Hepatocellular	22027761
	LUAD	MI0000784	hsa-mir-376a-1	miRNA	Carcinoma, Hepatocellular	22684007
	LUAD	MI0000784	hsa-mir-376a-1	miRNA	Glioblastoma	23093778
	LUAD	MI0000784	hsa-mir-376a-1	miRNA	Retinoblastoma	23373993
	LUAD	MI0003529	hsa-mir-376a-2	miRNA	Salivary Gland Neoplasms	19347935
	LUAD	MI0003529	hsa-mir-376a-2	miRNA	Adrenocortical Carcinoma	19351815
	LUAD	MI0003529	hsa-mir-376a-2	miRNA	Lung Neoplasms	20237410
	LUAD	MI0003529	hsa-mir-376a-2	miRNA	Medulloblastoma	21931624
	LUAD	MI0003529	hsa-mir-376a-2	miRNA	Carcinoma, Hepatocellular	22027761
	LUAD	MI0003529	hsa-mir-376a-2	miRNA	Carcinoma, Hepatocellular	22684007
	LUAD	MI0003529	hsa-mir-376a-2	miRNA	Glioblastoma	23093778
	LUAD	MI0003529	hsa-mir-376a-2	miRNA	Retinoblastoma	23373993
	SKCM	MI0000787	hsa-mir-379	miRNA	Muscular Disorders, Atrophic	17942673
	SKCM	MI0000787	hsa-mir-379	miRNA	Carcinoma, Hepatocellular	21540293
	SKCM	MI0000787	hsa-mir-379	miRNA	Medulloblastoma	21931624
	SKCM	MI0000787	hsa-mir-379	miRNA	Carcinoma, Hepatocellular	22027761
	SKCM	MI0000789	hsa-mir-381	miRNA	Heart Failure	17606841
	SKCM	MI0000789	hsa-mir-381	miRNA	Muscular Disorders, Atrophic	17942673
	SKCM	MI0000789	hsa-mir-381	miRNA	Autistic Disorder	18563458
	SKCM	MI0000789	hsa-mir-381	miRNA	Mastocytosis, Systemic	21273305
	SKCM	MI0000789	hsa-mir-381	miRNA	Glioblastoma	21435336
	SKCM	MI0000789	hsa-mir-381	miRNA	Carcinoma, Hepatocellular	22027761
	SKCM	MI0000789	hsa-mir-381	miRNA	Carcinoma, Renal Cell	22440013
	SKCM	MI0000789	hsa-mir-381	miRNA	Lung Neoplasms	22592211
	SKCM	MI0000789	hsa-mir-381	miRNA	Myotonic Dystrophy	22768114
	KIRP|LIHC|LUSC	MI0001641	hsa-mir-429	miRNA	Heart Failure	17606841
	KIRP|LIHC|LUSC	MI0001641	hsa-mir-429	miRNA	Breast Neoplasms	18376396
	KIRP|LIHC|LUSC	MI0001641	hsa-mir-429	miRNA	Ovarian Neoplasms	18451233
	KIRP|LIHC|LUSC	MI0001641	hsa-mir-429	miRNA	Ovarian Neoplasms	16754881
	KIRP|LIHC|LUSC	MI0001641	hsa-mir-429	miRNA	Breast Neoplasms	16754881
	KIRP|LIHC|LUSC	MI0001641	hsa-mir-429	miRNA	Melanoma	16754881
	KIRP|LIHC|LUSC	MI0001641	hsa-mir-429	miRNA	Neoplasms	19182522
	KIRP|LIHC|LUSC	MI0001641	hsa-mir-429	miRNA	Carcinoma, Renal Cell	19228262
	KIRP|LIHC|LUSC	MI0001641	hsa-mir-429	miRNA	Adenocarcinoma	19077565
	KIRP|LIHC|LUSC	MI0001641	hsa-mir-429	miRNA	Glomerulonephritis, IGA	20364043
	KIRP|LIHC|LUSC	MI0001641	hsa-mir-429	miRNA	Nephrosclerosis	19910931
	KIRP|LIHC|LUSC	MI0001641	hsa-mir-429	miRNA	Breast Neoplasms	19665978
	KIRP|LIHC|LUSC	MI0001641	hsa-mir-429	miRNA	Adenocarcinoma	19569050
	KIRP|LIHC|LUSC	MI0001641	hsa-mir-429	miRNA	Helplessness, Learned	21275079
	KIRP|LIHC|LUSC	MI0001641	hsa-mir-429	miRNA	Ovarian Neoplasms	21277012
	KIRP|LIHC|LUSC	MI0001641	hsa-mir-429	miRNA	Lupus Erythematosus, Systemic	21372198
	KIRP|LIHC|LUSC	MI0001641	hsa-mir-429	miRNA	Breast Neoplasms	21409395
	KIRP|LIHC|LUSC	MI0001641	hsa-mir-429	miRNA	Endometriosis	21436257
	KIRP|LIHC|LUSC	MI0001641	hsa-mir-429	miRNA	Barrett Esophagus	21448356
	KIRP|LIHC|LUSC	MI0001641	hsa-mir-429	miRNA	Urinary Bladder Neoplasms	21464941
	KIRP|LIHC|LUSC	MI0001641	hsa-mir-429	miRNA	Stomach Neoplasms	21684154
	KIRP|LIHC|LUSC	MI0001641	hsa-mir-429	miRNA	Pancreatic Neoplasms	21785383
	KIRP|LIHC|LUSC	MI0001641	hsa-mir-429	miRNA	Endometrial Neoplasms	21897839
	KIRP|LIHC|LUSC	MI0001641	hsa-mir-429	miRNA	Carcinoma, Ehrlich Tumor	21899346
	KIRP|LIHC|LUSC	MI0001641	hsa-mir-429	miRNA	Pancreatic Neoplasms	21953293
	KIRP|LIHC|LUSC	MI0001641	hsa-mir-429	miRNA	Carcinoma, Non-Small-Cell Lung	21993663
	KIRP|LIHC|LUSC	MI0001641	hsa-mir-429	miRNA	Stomach Neoplasms	21993663
	KIRP|LIHC|LUSC	MI0001641	hsa-mir-429	miRNA	Endometrial Neoplasms	22194984
	KIRP|LIHC|LUSC	MI0001641	hsa-mir-429	miRNA	Urinary Bladder Neoplasms	22886973
	KIRP|LIHC|LUSC	MI0001641	hsa-mir-429	miRNA	Colorectal Neoplasms	23111103
	KIRP|LIHC|LUSC	MI0001641	hsa-mir-429	miRNA	Azoospermia	23559187
	KIRP|LIHC|LUSC	MI0001641	hsa-mir-429	miRNA	Gastric Neoplasms	23554776
	LIHC	MI0003668	hsa-mir-548d-1	miRNA	Esophageal Neoplasms	21743970
	LIHC	MI0003668	hsa-mir-548d-1	miRNA	Medulloblastoma	21793975
	LIHC	MI0003668	hsa-mir-548d-1	miRNA	Pancreatic Neoplasms	21946813
	BRCA	MI0003589	hsa-mir-582	miRNA	Adenoviridae Infections	20634878
	KIRC	MI0006442	hsa-mir-664	miRNA	Melanoma	20529253
	KIRC	MI0006442	hsa-mir-664	miRNA	Prolactinoma	22490835
	STAD	MI0005559	hsa-mir-744	miRNA	Adenoviridae Infections	20634878
	STAD	MI0005559	hsa-mir-744	miRNA	Head and Neck Neoplasms	21637912
	STAD	MI0005559	hsa-mir-744	miRNA	Carcinoma, Hepatocellular	21998738
	STAD	MI0005559	hsa-mir-744	miRNA	Stomach Neoplasms	22432036
	STAD	MI0000467	hsa-mir-9-2	miRNA	Breast Neoplasms	17028596
	STAD	MI0000467	hsa-mir-9-2	miRNA	Lung Neoplasms	16530703
	STAD	MI0000467	hsa-mir-9-2	miRNA	Schizophrenia	17326821
	STAD	MI0000467	hsa-mir-9-2	miRNA	Brain Neoplasms	18624795
	STAD	MI0000467	hsa-mir-9-2	miRNA	Hodgkin Disease	18583325
	STAD	MI0000467	hsa-mir-9-2	miRNA	Breast Neoplasms	18777135
	STAD	MI0000467	hsa-mir-9-2	miRNA	Medulloblastoma	18973228
	STAD	MI0000467	hsa-mir-9-2	miRNA	Neoplasms	18768788
	STAD	MI0000467	hsa-mir-9-2	miRNA	Waldenstrom Macroglobulinemia	19074725
	STAD	MI0000467	hsa-mir-9-2	miRNA	Stomach Neoplasms	20102618
	STAD	MI0000467	hsa-mir-9-2	miRNA	Endometrial Neoplasms	20028871
	STAD	MI0000467	hsa-mir-9-2	miRNA	Cardiomyopathy, Hypertrophic	20177053
	STAD	MI0000467	hsa-mir-9-2	miRNA	Waldenstrom Macroglobulinemia	20519629
	STAD	MI0000467	hsa-mir-9-2	miRNA	Urinary Bladder Neoplasms	21138856
	STAD	MI0000467	hsa-mir-9-2	miRNA	Stomach Neoplasms	21225631
	STAD	MI0000467	hsa-mir-9-2	miRNA	Glioblastoma	21385897
	STAD	MI0000467	hsa-mir-9-2	miRNA	Lung Neoplasms	21464588
	STAD	MI0000467	hsa-mir-9-2	miRNA	Glioblastoma	21531766
	STAD	MI0000467	hsa-mir-9-2	miRNA	Wounds and Injuries	21538484
	STAD	MI0000467	hsa-mir-9-2	miRNA	Colorectal Neoplasms	21562850
	STAD	MI0000467	hsa-mir-9-2	miRNA	Myocytes, Cardiac	21684288
	STAD	MI0000467	hsa-mir-9-2	miRNA	Colorectal Neoplasms	21694772
	STAD	MI0000467	hsa-mir-9-2	miRNA	Lymphoma, B-Cell	21803762
	STAD	MI0000467	hsa-mir-9-2	miRNA	Glioblastoma	21857646
	STAD	MI0000467	hsa-mir-9-2	miRNA	Biliary Tract Neoplasms	21858175
	STAD	MI0000467	hsa-mir-9-2	miRNA	Stomach Neoplasms	21931274
	STAD	MI0000467	hsa-mir-9-2	miRNA	Alzheimer Disease	21994399
	STAD	MI0000467	hsa-mir-9-2	miRNA	Carcinoma, Renal Cell	22082152
	STAD	MI0000467	hsa-mir-9-2	miRNA	Alzheimer Disease	22155483
	STAD	MI0000467	hsa-mir-9-2	miRNA	Neuroblastoma	22244746
	STAD	MI0000467	hsa-mir-9-2	miRNA	Breast Neoplasms	22286762
	STAD	MI0000467	hsa-mir-9-2	miRNA	Colonic Neoplasms	22286762
	STAD	MI0000467	hsa-mir-9-2	miRNA	Breast Neoplasms	22294488
	STAD	MI0000467	hsa-mir-9-2	miRNA	Hodgkin Disease	22310293
	STAD	MI0000467	hsa-mir-9-2	miRNA	Stomach Neoplasms	22407237
	STAD	MI0000467	hsa-mir-9-2	miRNA	Thyroid Neoplasms	22550943
	STAD	MI0000467	hsa-mir-9-2	miRNA	Neuroblastoma	22564723
	STAD	MI0000467	hsa-mir-9-2	miRNA	Head and Neck Neoplasms	22664743
	STAD	MI0000467	hsa-mir-9-2	miRNA	Breast Neoplasms	22761433
	STAD	MI0000467	hsa-mir-9-2	miRNA	Uterine Cervical Neoplasms	22801550
	STAD	MI0000467	hsa-mir-9-2	miRNA	Melanoma	22825752
	STAD	MI0000467	hsa-mir-9-2	miRNA	Colonic Neoplasms	23045246
	STAD	MI0000467	hsa-mir-9-2	miRNA	HIV	23129528
	STAD	MI0000467	hsa-mir-9-2	miRNA	Glioma	23185366
	STAD	MI0000467	hsa-mir-9-2	miRNA	Nasopharyngeal Neoplasms	23291181
	STAD	MI0000467	hsa-mir-9-2	miRNA	Breast Neoplasms	23530058
	STAD	MI0000467	hsa-mir-9-2	miRNA	Leukemia	23509296
	PRAD	MI0000095	hsa-mir-93	miRNA	Ovarian Neoplasms	18451233
	PRAD	MI0000095	hsa-mir-93	miRNA	Ovarian Neoplasms	16754881
	PRAD	MI0000095	hsa-mir-93	miRNA	Breast Neoplasms	16754881
	PRAD	MI0000095	hsa-mir-93	miRNA	Melanoma	16754881
	PRAD	MI0000095	hsa-mir-93	miRNA	Autistic Disorder	18563458
	PRAD	MI0000095	hsa-mir-93	miRNA	Stomach Neoplasms	19153141
	PRAD	MI0000095	hsa-mir-93	miRNA	Ovarian Neoplasms	18954897
	PRAD	MI0000095	hsa-mir-93	miRNA	Prostatic Neoplasms	18676839
	PRAD	MI0000095	hsa-mir-93	miRNA	Neoplasms	18922889
	PRAD	MI0000095	hsa-mir-93	miRNA	Glioma	20406893
	PRAD	MI0000095	hsa-mir-93	miRNA	Prostatic Neoplasms	20388916
	PRAD	MI0000095	hsa-mir-93	miRNA	Carcinoma, Hepatocellular	20018759
	PRAD	MI0000095	hsa-mir-93	miRNA	Urinary Bladder Neoplasms	19671845
	PRAD	MI0000095	hsa-mir-93	miRNA	Lung Neoplasms	19671678
	PRAD	MI0000095	hsa-mir-93	miRNA	Trophoblasts	20065103
	PRAD	MI0000095	hsa-mir-93	miRNA	Neoplasms	20404092
	PRAD	MI0000095	hsa-mir-93	miRNA	Adenocarcinoma	20413677
	PRAD	MI0000095	hsa-mir-93	miRNA	Toxoplasmosis	20423977
	PRAD	MI0000095	hsa-mir-93	miRNA	Laryngeal Neoplasms	20806854
	PRAD	MI0000095	hsa-mir-93	miRNA	Mycosis Fungoides	21406335
	PRAD	MI0000095	hsa-mir-93	miRNA	Colorectal Neoplasms	21406606
	PRAD	MI0000095	hsa-mir-93	miRNA	Colorectal Neoplasms	21826996
	PRAD	MI0000095	hsa-mir-93	miRNA	Burkitt Lymphoma	21831295
	PRAD	MI0000095	hsa-mir-93	miRNA	Breast Neoplasms	21955614
	PRAD	MI0000095	hsa-mir-93	miRNA	Osteosarcoma	21959981
	PRAD	MI0000095	hsa-mir-93	miRNA	Carcinoma, Renal Cell	21984948
	PRAD	MI0000095	hsa-mir-93	miRNA	Ovarian Neoplasms	22465665
	PRAD	MI0000095	hsa-mir-93	miRNA	Neuroblastoma	22498172
	PRAD	MI0000095	hsa-mir-93	miRNA	Carcinoma, Basal Cell	22540308
	PRAD	MI0000095	hsa-mir-93	miRNA	Leiomyoma	22556343
	PRAD	MI0000095	hsa-mir-93	miRNA	Stomach Neoplasms	22567743
	PRAD	MI0000095	hsa-mir-93	miRNA	Colorectal Neoplasms	22581829
	PRAD	MI0000095	hsa-mir-93	miRNA	Laryngeal Neoplasms	22605671
	PRAD	MI0000095	hsa-mir-93	miRNA	Breast Neoplasms	22685420
	PRAD	MI0000095	hsa-mir-93	miRNA	Carcinoma, Hepatocellular	22773266
	PRAD	MI0000095	hsa-mir-93	miRNA	Carcinoma, Non-Small-Cell Lung	22937028
	PRAD	MI0000095	hsa-mir-93	miRNA	Colorectal Neoplasms	23354160
	PRAD	MI0000095	hsa-mir-93	miRNA	Ovary Syndrome	23493574
