# Supplementary material for: Identification of driver copy number alterations in diverse cancer types and application in drug repositioning
Source: Mol Oncol. 2017 Aug 3;11(10):1459–74. doi: 10.1002/1878-0261.12112 (PMC5623819; doi:10.1002/1878-0261.12112)
Supplement: Supplementary file 6 — Table S6. Statistics of driver identification with different q thresholds using gistic 2.0. [file MOL2-11-1459-s006.xlsx]

## Sheet: Table S6 different q thresholds
	Table S6. Driver identification process using different q thresholds of GISTIC
		Raw peak number		Raw peak gene number			Consis gene number	Driver gene number
	cancer_name	q_0.25_peak_num	q_0.25_peak_amp|del	q_0.25_peak_total_genes	q_0.25_peak_amp_gene	q_0.25_peak_del_gene	q_0.25_peak_consis_genes	q_0.25_driver_total	q_0.25_driver_amp	q_0.25_driver_del	q_0.25_driver_protein_coding	q_0.25_driver_lncRNA	q_0.25_driver_microRNA
	BLCA	83	39|44	5722	1812	3980	2298	66	15	51	59	4	3
	BRCA	86	34|52	5622	1029	4594	2988	332	57	275	279	48	5
	CESC	68	34|34	6598	1732	5184	2709	28	6	22	27	1	0
	COAD	75	26|49	7265	1643	5630	2006	119	19	100	117	0	2
	GBM	72	23|49	5459	527	4954	1049	7	0	7	7	0	0
	HNSC	97	37|60	5745	1297	4722	2054	81	19	62	66	13	2
	KIRC	55	16|39	9184	2984	6305	4182	203	56	148	164	32	7
	KIRP	27	6|21	4255	784	3610	1185	27	14	13	24	2	1
	LGG	64	23|41	8650	2689	5986	3542	216	102	114	169	40	7
	LIHC	79	37|42	10430	4727	6168	3348	172	82	90	157	10	5
	LUAD	81	33|48	9436	1333	8382	4397	201	26	176	176	15	10
	LUSC	96	37|59	6144	1730	4560	2645	184	64	121	164	12	8
	OV	84	37|47	4947	941	4019	2556	30	9	21	29	1	0
	PRAD	63	25|38	4200	2243	1978	1575	87	42	45	64	20	3
	READ	65	23|42	11236	2344	9469	1730	32	12	20	31	0	1
	SKCM	69	22|47	12557	3772	9008	5275	131	54	77	120	6	5
	STAD	103	37|66	5687	899	4795	1899	58	18	40	51	4	3
	UCEC	115	61|54	4949	856	4161	1469	71	14	57	67	1	3
	cancer_name	q_0.1_peak_num	q_0.1_peak_amp|del	q_0.1_peak_total_genes	q_0.1_peak_amp_gene	q_0.1_peak_del_gene	q_0.1_peak_consis_genes	q_0.1_driver_total	q_0.1_driver_amp	q_0.1_driver_del	q_0.1_driver_protein_coding	q_0.1_driver_lncRNA	q_0.1_driver_microRNA
	BLCA	71	32|39	4398	1098	3302	1663	56	13	43	49	4	3
	BRCA	78	31|47	5127	957	4171	2800	305	51	254	256	44	5
	CESC	60	29|31	6426	1545	4881	2383	23	4	19	22	1	0
	COAD	61	20|41	3076	425	2656	766	60	15	45	59	0	1
	GBM	59	22|37	3907	453	3457	711	5	0	5	5	0	0
	HNSC	81	31|50	4228	895	3362	1626	85	14	71	72	10	3
	KIRC	41	9|32	5849	2184	3831	2782	134	34	100	112	18	4
	KIRP	17	2|15	3185	68	3117	943	26	3	23	25	0	1
	LGG	48	18|30	4276	1165	3111	1899	103	14	89	88	14	1
	LIHC	67	32|35	7524	4539	3406	2357	118	77	41	106	7	5
	LUAD	71	30|41	7012	1228	5809	3281	145	17	128	128	8	9
	LUSC	87	33|54	5805	1533	4418	2507	175	61	115	157	12	6
	OV	76	34|42	3694	730	2977	2048	28	7	21	27	1	0
	PRAD	57	22|35	4141	1977	2224	1357	58	13	45	45	9	4
	READ	51	16|35	5644	958	4690	1430	23	6	17	23	0	0
	SKCM	53	17|36	6580	1595	4986	2718	63	25	38	56	3	4
	STAD	86	32|54	3914	862	3054	1307	51	19	32	45	3	3
	UCEC	96	52|44	3460	764	2750	1210	58	12	46	55	1	2
	cancer_name	q_0.05_peak_num	q_0.05_peak_amp|del	q_0.05_peak_total_genes	q_0.05_peak_amp_gene	q_0.05_peak_del_gene	q_0.05_peak_consis_genes	q_0.05_driver_total	q_0.05_driver_amp	q_0.05_driver_del	q_0.05_driver_protein_coding	q_0.05_driver_lncRNA	q_0.05_driver_microRNA
	BLCA	63	30|33	3718	925	2795	1393	55	12	43	48	4	3
	BRCA	74	30|44	4798	933	3866	2594	305	51	254	260	38	7
	CESC	58	28|30	6158	1548	4610	2277	23	4	19	22	1	0
	COAD	55	18|37	2347	444	1907	678	59	15	44	58	0	1
	GBM	54	19|35	3473	176	3300	558	5	0	5	5	0	0
	HNSC	70	27|43	3320	668	2652	1309	77	12	65	65	9	3
	KIRC	36	6|30	4399	715	3684	2154	121	14	107	101	16	4
	KIRP	14	2|12	2485	68	2417	804	24	3	21	23	0	1
	LGG	43	17|26	3755	754	3001	1597	103	13	90	88	14	1
	LIHC	57	28|29	4006	1075	2980	1465	68	15	53	61	3	4
	LUAD	57	23|34	5716	579	5137	2414	72	7	65	63	3	6
	LUSC	82	30|52	4798	1384	3541	2143	162	57	106	145	11	6
	OV	75	33|42	3722	737	2999	2062	28	7	21	27	1	0
	PRAD	49	16|33	2766	853	1913	1058	59	14	45	47	9	3
	READ	43	12|31	5107	543	4580	1349	24	5	19	24	0	0
	SKCM	50	17|33	6448	1595	4854	2592	63	25	38	56	3	4
	STAD	83	31|52	3864	839	3027	1284	51	19	32	45	3	3
	UCEC	89	46|43	3292	606	2706	1138	55	10	45	52	1	2
